# Supplementary material for: AmpliconReconstructor integrates NGS and optical mapping to resolve the complex structures of focal amplifications
Source: Nat Commun. 2020 Sep 1;11:4374. doi: 10.1038/s41467-020-18099-z (PMC7463033; doi:10.1038/s41467-020-18099-z)
Supplement: Supplementary file 10 — Source Data [file 41467_2020_18099_MOESM10_ESM.xlsx]

## Sheet: 1i
Precision/Recall	Imputation	Copy number	Percentile	Performance
Precision	With_Impute	C2	1	0
Precision	With_Impute	C2	0.986301	0
Precision	With_Impute	C2	0.972603	0
Precision	With_Impute	C2	0.958904	0
Precision	With_Impute	C2	0.945205	0
Precision	With_Impute	C2	0.931507	0
Precision	With_Impute	C2	0.917808	0
Precision	With_Impute	C2	0.90411	0.238202
Precision	With_Impute	C2	0.890411	0.513802
Precision	With_Impute	C2	0.876712	0.565426
Precision	With_Impute	C2	0.863014	0.595826
Precision	With_Impute	C2	0.849315	0.595826
Precision	With_Impute	C2	0.835616	0.615447
Precision	With_Impute	C2	0.821918	0.624008
Precision	With_Impute	C2	0.808219	0.727801
Precision	With_Impute	C2	0.794521	0.746398
Precision	With_Impute	C2	0.780822	0.783136
Precision	With_Impute	C2	0.767123	0.812374
Precision	With_Impute	C2	0.753425	0.841132
Precision	With_Impute	C2	0.739726	0.85904
Precision	With_Impute	C2	0.726027	0.916897
Precision	With_Impute	C2	0.712329	0.932192
Precision	With_Impute	C2	0.69863	0.995599
Precision	With_Impute	C2	0.684932	0.995599
Precision	With_Impute	C2	0.671233	0.995728
Precision	With_Impute	C2	0.657534	0.998369
Precision	With_Impute	C2	0.643836	0.999202
Precision	With_Impute	C2	0.630137	0.999936
Precision	With_Impute	C2	0.616438	1
Precision	With_Impute	C2	0.60274	1
Precision	With_Impute	C2	0.589041	1
Precision	With_Impute	C2	0.575342	1
Precision	With_Impute	C2	0.561644	1
Precision	With_Impute	C2	0.547945	1
Precision	With_Impute	C2	0.534247	1
Precision	With_Impute	C2	0.520548	1
Precision	With_Impute	C2	0.506849	1
Precision	With_Impute	C2	0.493151	1
Precision	With_Impute	C2	0.479452	1
Precision	With_Impute	C2	0.465753	1
Precision	With_Impute	C2	0.452055	1
Precision	With_Impute	C2	0.438356	1
Precision	With_Impute	C2	0.424658	1
Precision	With_Impute	C2	0.410959	1
Precision	With_Impute	C2	0.39726	1
Precision	With_Impute	C2	0.383562	1
Precision	With_Impute	C2	0.369863	1
Precision	With_Impute	C2	0.356164	1
Precision	With_Impute	C2	0.342466	1
Precision	With_Impute	C2	0.328767	1
Precision	With_Impute	C2	0.315068	1
Precision	With_Impute	C2	0.30137	1
Precision	With_Impute	C2	0.287671	1
Precision	With_Impute	C2	0.273973	1
Precision	With_Impute	C2	0.260274	1
Precision	With_Impute	C2	0.246575	1
Precision	With_Impute	C2	0.232877	1
Precision	With_Impute	C2	0.219178	1
Precision	With_Impute	C2	0.205479	1
Precision	With_Impute	C2	0.191781	1
Precision	With_Impute	C2	0.178082	1
Precision	With_Impute	C2	0.164384	1
Precision	With_Impute	C2	0.150685	1
Precision	With_Impute	C2	0.136986	1
Precision	With_Impute	C2	0.123288	1
Precision	With_Impute	C2	0.109589	1
Precision	With_Impute	C2	0.0958904	1
Precision	With_Impute	C2	0.0821918	1
Precision	With_Impute	C2	0.0684932	1
Precision	With_Impute	C2	0.0547945	1
Precision	With_Impute	C2	0.0410959	1
Precision	With_Impute	C2	0.0273973	1
Precision	With_Impute	C2	0.0136986	1
Precision	With_Impute	C2	0	1
Precision	With_Impute	C5	1	0
Precision	With_Impute	C5	0.987179	0
Precision	With_Impute	C5	0.974359	0
Precision	With_Impute	C5	0.961538	0
Precision	With_Impute	C5	0.948718	0.230774
Precision	With_Impute	C5	0.935897	0.345867
Precision	With_Impute	C5	0.923077	0.409923
Precision	With_Impute	C5	0.910256	0.571312
Precision	With_Impute	C5	0.897436	0.571312
Precision	With_Impute	C5	0.884615	0.713081
Precision	With_Impute	C5	0.871795	0.723899
Precision	With_Impute	C5	0.858974	0.789989
Precision	With_Impute	C5	0.846154	0.830746
Precision	With_Impute	C5	0.833333	0.843421
Precision	With_Impute	C5	0.820513	0.877363
Precision	With_Impute	C5	0.807692	0.936826
Precision	With_Impute	C5	0.794872	0.994678
Precision	With_Impute	C5	0.782051	0.995599
Precision	With_Impute	C5	0.769231	0.995599
Precision	With_Impute	C5	0.75641	0.99785
Precision	With_Impute	C5	0.74359	0.998481
Precision	With_Impute	C5	0.730769	0.99902
Precision	With_Impute	C5	0.717949	0.999202
Precision	With_Impute	C5	0.705128	0.999984
Precision	With_Impute	C5	0.692308	1
Precision	With_Impute	C5	0.679487	1
Precision	With_Impute	C5	0.666667	1
Precision	With_Impute	C5	0.653846	1
Precision	With_Impute	C5	0.641026	1
Precision	With_Impute	C5	0.628205	1
Precision	With_Impute	C5	0.615385	1
Precision	With_Impute	C5	0.602564	1
Precision	With_Impute	C5	0.589744	1
Precision	With_Impute	C5	0.576923	1
Precision	With_Impute	C5	0.564103	1
Precision	With_Impute	C5	0.551282	1
Precision	With_Impute	C5	0.538462	1
Precision	With_Impute	C5	0.525641	1
Precision	With_Impute	C5	0.512821	1
Precision	With_Impute	C5	0.5	1
Precision	With_Impute	C5	0.487179	1
Precision	With_Impute	C5	0.474359	1
Precision	With_Impute	C5	0.461538	1
Precision	With_Impute	C5	0.448718	1
Precision	With_Impute	C5	0.435897	1
Precision	With_Impute	C5	0.423077	1
Precision	With_Impute	C5	0.410256	1
Precision	With_Impute	C5	0.397436	1
Precision	With_Impute	C5	0.384615	1
Precision	With_Impute	C5	0.371795	1
Precision	With_Impute	C5	0.358974	1
Precision	With_Impute	C5	0.346154	1
Precision	With_Impute	C5	0.333333	1
Precision	With_Impute	C5	0.320513	1
Precision	With_Impute	C5	0.307692	1
Precision	With_Impute	C5	0.294872	1
Precision	With_Impute	C5	0.282051	1
Precision	With_Impute	C5	0.269231	1
Precision	With_Impute	C5	0.25641	1
Precision	With_Impute	C5	0.24359	1
Precision	With_Impute	C5	0.230769	1
Precision	With_Impute	C5	0.217949	1
Precision	With_Impute	C5	0.205128	1
Precision	With_Impute	C5	0.192308	1
Precision	With_Impute	C5	0.179487	1
Precision	With_Impute	C5	0.166667	1
Precision	With_Impute	C5	0.153846	1
Precision	With_Impute	C5	0.141026	1
Precision	With_Impute	C5	0.128205	1
Precision	With_Impute	C5	0.115385	1
Precision	With_Impute	C5	0.102564	1
Precision	With_Impute	C5	0.0897436	1
Precision	With_Impute	C5	0.0769231	1
Precision	With_Impute	C5	0.0641026	1
Precision	With_Impute	C5	0.0512821	1
Precision	With_Impute	C5	0.0384615	1
Precision	With_Impute	C5	0.025641	1
Precision	With_Impute	C5	0.0128205	1
Precision	With_Impute	C5	0	1
Precision	With_Impute	C10	1	0
Precision	With_Impute	C10	0.987342	0
Precision	With_Impute	C10	0.974684	0.0333159
Precision	With_Impute	C10	0.962025	0.170167
Precision	With_Impute	C10	0.949367	0.238202
Precision	With_Impute	C10	0.936709	0.307341
Precision	With_Impute	C10	0.924051	0.339612
Precision	With_Impute	C10	0.911392	0.581393
Precision	With_Impute	C10	0.898734	0.676562
Precision	With_Impute	C10	0.886076	0.723899
Precision	With_Impute	C10	0.873418	0.743304
Precision	With_Impute	C10	0.860759	0.755652
Precision	With_Impute	C10	0.848101	0.843421
Precision	With_Impute	C10	0.835443	0.886175
Precision	With_Impute	C10	0.822785	0.990715
Precision	With_Impute	C10	0.810127	0.995599
Precision	With_Impute	C10	0.797468	0.995599
Precision	With_Impute	C10	0.78481	0.996496
Precision	With_Impute	C10	0.772152	0.996727
Precision	With_Impute	C10	0.759494	0.99785
Precision	With_Impute	C10	0.746835	0.998259
Precision	With_Impute	C10	0.734177	0.999202
Precision	With_Impute	C10	0.721519	0.999771
Precision	With_Impute	C10	0.708861	0.999803
Precision	With_Impute	C10	0.696203	0.999913
Precision	With_Impute	C10	0.683544	0.999947
Precision	With_Impute	C10	0.670886	0.999991
Precision	With_Impute	C10	0.658228	0.999991
Precision	With_Impute	C10	0.64557	1
Precision	With_Impute	C10	0.632911	1
Precision	With_Impute	C10	0.620253	1
Precision	With_Impute	C10	0.607595	1
Precision	With_Impute	C10	0.594937	1
Precision	With_Impute	C10	0.582278	1
Precision	With_Impute	C10	0.56962	1
Precision	With_Impute	C10	0.556962	1
Precision	With_Impute	C10	0.544304	1
Precision	With_Impute	C10	0.531646	1
Precision	With_Impute	C10	0.518987	1
Precision	With_Impute	C10	0.506329	1
Precision	With_Impute	C10	0.493671	1
Precision	With_Impute	C10	0.481013	1
Precision	With_Impute	C10	0.468354	1
Precision	With_Impute	C10	0.455696	1
Precision	With_Impute	C10	0.443038	1
Precision	With_Impute	C10	0.43038	1
Precision	With_Impute	C10	0.417722	1
Precision	With_Impute	C10	0.405063	1
Precision	With_Impute	C10	0.392405	1
Precision	With_Impute	C10	0.379747	1
Precision	With_Impute	C10	0.367089	1
Precision	With_Impute	C10	0.35443	1
Precision	With_Impute	C10	0.341772	1
Precision	With_Impute	C10	0.329114	1
Precision	With_Impute	C10	0.316456	1
Precision	With_Impute	C10	0.303797	1
Precision	With_Impute	C10	0.291139	1
Precision	With_Impute	C10	0.278481	1
Precision	With_Impute	C10	0.265823	1
Precision	With_Impute	C10	0.253165	1
Precision	With_Impute	C10	0.240506	1
Precision	With_Impute	C10	0.227848	1
Precision	With_Impute	C10	0.21519	1
Precision	With_Impute	C10	0.202532	1
Precision	With_Impute	C10	0.189873	1
Precision	With_Impute	C10	0.177215	1
Precision	With_Impute	C10	0.164557	1
Precision	With_Impute	C10	0.151899	1
Precision	With_Impute	C10	0.139241	1
Precision	With_Impute	C10	0.126582	1
Precision	With_Impute	C10	0.113924	1
Precision	With_Impute	C10	0.101266	1
Precision	With_Impute	C10	0.0886076	1
Precision	With_Impute	C10	0.0759494	1
Precision	With_Impute	C10	0.0632911	1
Precision	With_Impute	C10	0.0506329	1
Precision	With_Impute	C10	0.0379747	1
Precision	With_Impute	C10	0.0253165	1
Precision	With_Impute	C10	0.0126582	1
Precision	With_Impute	C10	0	1
Precision	With_Impute	C20	1	0
Precision	With_Impute	C20	0.987342	0
Precision	With_Impute	C20	0.974684	0
Precision	With_Impute	C20	0.962025	0.230774
Precision	With_Impute	C20	0.949367	0.307341
Precision	With_Impute	C20	0.936709	0.495222
Precision	With_Impute	C20	0.924051	0.590074
Precision	With_Impute	C20	0.911392	0.592667
Precision	With_Impute	C20	0.898734	0.601834
Precision	With_Impute	C20	0.886076	0.628605
Precision	With_Impute	C20	0.873418	0.691259
Precision	With_Impute	C20	0.860759	0.723899
Precision	With_Impute	C20	0.848101	0.755652
Precision	With_Impute	C20	0.835443	0.990715
Precision	With_Impute	C20	0.822785	0.995599
Precision	With_Impute	C20	0.810127	0.995599
Precision	With_Impute	C20	0.797468	0.996496
Precision	With_Impute	C20	0.78481	0.99785
Precision	With_Impute	C20	0.772152	0.998259
Precision	With_Impute	C20	0.759494	0.999855
Precision	With_Impute	C20	0.746835	0.999855
Precision	With_Impute	C20	0.734177	0.999939
Precision	With_Impute	C20	0.721519	0.999947
Precision	With_Impute	C20	0.708861	0.999994
Precision	With_Impute	C20	0.696203	1
Precision	With_Impute	C20	0.683544	1
Precision	With_Impute	C20	0.670886	1
Precision	With_Impute	C20	0.658228	1
Precision	With_Impute	C20	0.64557	1
Precision	With_Impute	C20	0.632911	1
Precision	With_Impute	C20	0.620253	1
Precision	With_Impute	C20	0.607595	1
Precision	With_Impute	C20	0.594937	1
Precision	With_Impute	C20	0.582278	1
Precision	With_Impute	C20	0.56962	1
Precision	With_Impute	C20	0.556962	1
Precision	With_Impute	C20	0.544304	1
Precision	With_Impute	C20	0.531646	1
Precision	With_Impute	C20	0.518987	1
Precision	With_Impute	C20	0.506329	1
Precision	With_Impute	C20	0.493671	1
Precision	With_Impute	C20	0.481013	1
Precision	With_Impute	C20	0.468354	1
Precision	With_Impute	C20	0.455696	1
Precision	With_Impute	C20	0.443038	1
Precision	With_Impute	C20	0.43038	1
Precision	With_Impute	C20	0.417722	1
Precision	With_Impute	C20	0.405063	1
Precision	With_Impute	C20	0.392405	1
Precision	With_Impute	C20	0.379747	1
Precision	With_Impute	C20	0.367089	1
Precision	With_Impute	C20	0.35443	1
Precision	With_Impute	C20	0.341772	1
Precision	With_Impute	C20	0.329114	1
Precision	With_Impute	C20	0.316456	1
Precision	With_Impute	C20	0.303797	1
Precision	With_Impute	C20	0.291139	1
Precision	With_Impute	C20	0.278481	1
Precision	With_Impute	C20	0.265823	1
Precision	With_Impute	C20	0.253165	1
Precision	With_Impute	C20	0.240506	1
Precision	With_Impute	C20	0.227848	1
Precision	With_Impute	C20	0.21519	1
Precision	With_Impute	C20	0.202532	1
Precision	With_Impute	C20	0.189873	1
Precision	With_Impute	C20	0.177215	1
Precision	With_Impute	C20	0.164557	1
Precision	With_Impute	C20	0.151899	1
Precision	With_Impute	C20	0.139241	1
Precision	With_Impute	C20	0.126582	1
Precision	With_Impute	C20	0.113924	1
Precision	With_Impute	C20	0.101266	1
Precision	With_Impute	C20	0.0886076	1
Precision	With_Impute	C20	0.0759494	1
Precision	With_Impute	C20	0.0632911	1
Precision	With_Impute	C20	0.0506329	1
Precision	With_Impute	C20	0.0379747	1
Precision	With_Impute	C20	0.0253165	1
Precision	With_Impute	C20	0.0126582	1
Precision	With_Impute	C20	0	1
Precision	No_Impute	C2	1	0
Precision	No_Impute	C2	0.988095	0
Precision	No_Impute	C2	0.97619	0
Precision	No_Impute	C2	0.964286	0
Precision	No_Impute	C2	0.952381	0
Precision	No_Impute	C2	0.940476	0
Precision	No_Impute	C2	0.928571	0
Precision	No_Impute	C2	0.916667	0
Precision	No_Impute	C2	0.904762	0.0827298
Precision	No_Impute	C2	0.892857	0.134924
Precision	No_Impute	C2	0.880952	0.148785
Precision	No_Impute	C2	0.869048	0.189829
Precision	No_Impute	C2	0.857143	0.189829
Precision	No_Impute	C2	0.845238	0.190204
Precision	No_Impute	C2	0.833333	0.217463
Precision	No_Impute	C2	0.821429	0.230463
Precision	No_Impute	C2	0.809524	0.24693
Precision	No_Impute	C2	0.797619	0.24693
Precision	No_Impute	C2	0.785714	0.253872
Precision	No_Impute	C2	0.77381	0.261756
Precision	No_Impute	C2	0.761905	0.283139
Precision	No_Impute	C2	0.75	0.321993
Precision	No_Impute	C2	0.738095	0.386432
Precision	No_Impute	C2	0.72619	0.404811
Precision	No_Impute	C2	0.714286	0.431658
Precision	No_Impute	C2	0.702381	0.438947
Precision	No_Impute	C2	0.690476	0.440884
Precision	No_Impute	C2	0.678571	0.450106
Precision	No_Impute	C2	0.666667	0.486328
Precision	No_Impute	C2	0.654762	0.498227
Precision	No_Impute	C2	0.642857	0.515727
Precision	No_Impute	C2	0.630952	0.517922
Precision	No_Impute	C2	0.619048	0.531735
Precision	No_Impute	C2	0.607143	0.559601
Precision	No_Impute	C2	0.595238	0.563851
Precision	No_Impute	C2	0.583333	0.566731
Precision	No_Impute	C2	0.571429	0.595387
Precision	No_Impute	C2	0.559524	0.60607
Precision	No_Impute	C2	0.547619	0.68333
Precision	No_Impute	C2	0.535714	0.702551
Precision	No_Impute	C2	0.52381	0.722372
Precision	No_Impute	C2	0.511905	0.727556
Precision	No_Impute	C2	0.5	0.774227
Precision	No_Impute	C2	0.488095	0.811622
Precision	No_Impute	C2	0.47619	0.839231
Precision	No_Impute	C2	0.464286	0.856916
Precision	No_Impute	C2	0.452381	0.913323
Precision	No_Impute	C2	0.440476	0.916897
Precision	No_Impute	C2	0.428571	0.944145
Precision	No_Impute	C2	0.416667	1
Precision	No_Impute	C2	0.404762	1
Precision	No_Impute	C2	0.392857	1
Precision	No_Impute	C2	0.380952	1
Precision	No_Impute	C2	0.369048	1
Precision	No_Impute	C2	0.357143	1
Precision	No_Impute	C2	0.345238	1
Precision	No_Impute	C2	0.333333	1
Precision	No_Impute	C2	0.321429	1
Precision	No_Impute	C2	0.309524	1
Precision	No_Impute	C2	0.297619	1
Precision	No_Impute	C2	0.285714	1
Precision	No_Impute	C2	0.27381	1
Precision	No_Impute	C2	0.261905	1
Precision	No_Impute	C2	0.25	1
Precision	No_Impute	C2	0.238095	1
Precision	No_Impute	C2	0.22619	1
Precision	No_Impute	C2	0.214286	1
Precision	No_Impute	C2	0.202381	1
Precision	No_Impute	C2	0.190476	1
Precision	No_Impute	C2	0.178571	1
Precision	No_Impute	C2	0.166667	1
Precision	No_Impute	C2	0.154762	1
Precision	No_Impute	C2	0.142857	1
Precision	No_Impute	C2	0.130952	1
Precision	No_Impute	C2	0.119048	1
Precision	No_Impute	C2	0.107143	1
Precision	No_Impute	C2	0.0952381	1
Precision	No_Impute	C2	0.0833333	1
Precision	No_Impute	C2	0.0714286	1
Precision	No_Impute	C2	0.0595238	1
Precision	No_Impute	C2	0.047619	1
Precision	No_Impute	C2	0.0357143	1
Precision	No_Impute	C2	0.0238095	1
Precision	No_Impute	C2	0.0119048	1
Precision	No_Impute	C2	0	1
Precision	No_Impute	C5	1	0
Precision	No_Impute	C5	0.988095	0
Precision	No_Impute	C5	0.97619	0
Precision	No_Impute	C5	0.964286	0
Precision	No_Impute	C5	0.952381	0
Precision	No_Impute	C5	0.940476	0
Precision	No_Impute	C5	0.928571	0
Precision	No_Impute	C5	0.916667	0.0827298
Precision	No_Impute	C5	0.904762	0.134924
Precision	No_Impute	C5	0.892857	0.179044
Precision	No_Impute	C5	0.880952	0.217463
Precision	No_Impute	C5	0.869048	0.230463
Precision	No_Impute	C5	0.857143	0.271179
Precision	No_Impute	C5	0.845238	0.285698
Precision	No_Impute	C5	0.833333	0.333107
Precision	No_Impute	C5	0.821429	0.40335
Precision	No_Impute	C5	0.809524	0.406254
Precision	No_Impute	C5	0.797619	0.416522
Precision	No_Impute	C5	0.785714	0.450106
Precision	No_Impute	C5	0.77381	0.501208
Precision	No_Impute	C5	0.761905	0.531735
Precision	No_Impute	C5	0.75	0.557815
Precision	No_Impute	C5	0.738095	0.578105
Precision	No_Impute	C5	0.72619	0.578105
Precision	No_Impute	C5	0.714286	0.60607
Precision	No_Impute	C5	0.702381	0.644166
Precision	No_Impute	C5	0.690476	0.687237
Precision	No_Impute	C5	0.678571	0.69636
Precision	No_Impute	C5	0.666667	0.722372
Precision	No_Impute	C5	0.654762	0.739906
Precision	No_Impute	C5	0.642857	0.75387
Precision	No_Impute	C5	0.630952	0.76122
Precision	No_Impute	C5	0.619048	0.764372
Precision	No_Impute	C5	0.607143	0.765539
Precision	No_Impute	C5	0.595238	0.815022
Precision	No_Impute	C5	0.583333	0.843421
Precision	No_Impute	C5	0.571429	0.862357
Precision	No_Impute	C5	0.559524	0.890488
Precision	No_Impute	C5	0.547619	0.904229
Precision	No_Impute	C5	0.535714	0.908553
Precision	No_Impute	C5	0.52381	1
Precision	No_Impute	C5	0.511905	1
Precision	No_Impute	C5	0.5	1
Precision	No_Impute	C5	0.488095	1
Precision	No_Impute	C5	0.47619	1
Precision	No_Impute	C5	0.464286	1
Precision	No_Impute	C5	0.452381	1
Precision	No_Impute	C5	0.440476	1
Precision	No_Impute	C5	0.428571	1
Precision	No_Impute	C5	0.416667	1
Precision	No_Impute	C5	0.404762	1
Precision	No_Impute	C5	0.392857	1
Precision	No_Impute	C5	0.380952	1
Precision	No_Impute	C5	0.369048	1
Precision	No_Impute	C5	0.357143	1
Precision	No_Impute	C5	0.345238	1
Precision	No_Impute	C5	0.333333	1
Precision	No_Impute	C5	0.321429	1
Precision	No_Impute	C5	0.309524	1
Precision	No_Impute	C5	0.297619	1
Precision	No_Impute	C5	0.285714	1
Precision	No_Impute	C5	0.27381	1
Precision	No_Impute	C5	0.261905	1
Precision	No_Impute	C5	0.25	1
Precision	No_Impute	C5	0.238095	1
Precision	No_Impute	C5	0.22619	1
Precision	No_Impute	C5	0.214286	1
Precision	No_Impute	C5	0.202381	1
Precision	No_Impute	C5	0.190476	1
Precision	No_Impute	C5	0.178571	1
Precision	No_Impute	C5	0.166667	1
Precision	No_Impute	C5	0.154762	1
Precision	No_Impute	C5	0.142857	1
Precision	No_Impute	C5	0.130952	1
Precision	No_Impute	C5	0.119048	1
Precision	No_Impute	C5	0.107143	1
Precision	No_Impute	C5	0.0952381	1
Precision	No_Impute	C5	0.0833333	1
Precision	No_Impute	C5	0.0714286	1
Precision	No_Impute	C5	0.0595238	1
Precision	No_Impute	C5	0.047619	1
Precision	No_Impute	C5	0.0357143	1
Precision	No_Impute	C5	0.0238095	1
Precision	No_Impute	C5	0.0119048	1
Precision	No_Impute	C5	0	1
Precision	No_Impute	C10	1	0
Precision	No_Impute	C10	0.988095	0
Precision	No_Impute	C10	0.97619	0
Precision	No_Impute	C10	0.964286	0
Precision	No_Impute	C10	0.952381	0
Precision	No_Impute	C10	0.940476	0
Precision	No_Impute	C10	0.928571	0
Precision	No_Impute	C10	0.916667	0.0827298
Precision	No_Impute	C10	0.904762	0.134924
Precision	No_Impute	C10	0.892857	0.177173
Precision	No_Impute	C10	0.880952	0.179044
Precision	No_Impute	C10	0.869048	0.217463
Precision	No_Impute	C10	0.857143	0.230463
Precision	No_Impute	C10	0.845238	0.310395
Precision	No_Impute	C10	0.833333	0.380841
Precision	No_Impute	C10	0.821429	0.404811
Precision	No_Impute	C10	0.809524	0.406606
Precision	No_Impute	C10	0.797619	0.416522
Precision	No_Impute	C10	0.785714	0.487845
Precision	No_Impute	C10	0.77381	0.557815
Precision	No_Impute	C10	0.761905	0.577901
Precision	No_Impute	C10	0.75	0.60607
Precision	No_Impute	C10	0.738095	0.618835
Precision	No_Impute	C10	0.72619	0.69636
Precision	No_Impute	C10	0.714286	0.706165
Precision	No_Impute	C10	0.702381	0.710484
Precision	No_Impute	C10	0.690476	0.722372
Precision	No_Impute	C10	0.678571	0.739906
Precision	No_Impute	C10	0.666667	0.75387
Precision	No_Impute	C10	0.654762	0.765539
Precision	No_Impute	C10	0.642857	0.843421
Precision	No_Impute	C10	0.630952	0.862357
Precision	No_Impute	C10	0.619048	0.886175
Precision	No_Impute	C10	0.607143	0.890488
Precision	No_Impute	C10	0.595238	0.938474
Precision	No_Impute	C10	0.583333	1
Precision	No_Impute	C10	0.571429	1
Precision	No_Impute	C10	0.559524	1
Precision	No_Impute	C10	0.547619	1
Precision	No_Impute	C10	0.535714	1
Precision	No_Impute	C10	0.52381	1
Precision	No_Impute	C10	0.511905	1
Precision	No_Impute	C10	0.5	1
Precision	No_Impute	C10	0.488095	1
Precision	No_Impute	C10	0.47619	1
Precision	No_Impute	C10	0.464286	1
Precision	No_Impute	C10	0.452381	1
Precision	No_Impute	C10	0.440476	1
Precision	No_Impute	C10	0.428571	1
Precision	No_Impute	C10	0.416667	1
Precision	No_Impute	C10	0.404762	1
Precision	No_Impute	C10	0.392857	1
Precision	No_Impute	C10	0.380952	1
Precision	No_Impute	C10	0.369048	1
Precision	No_Impute	C10	0.357143	1
Precision	No_Impute	C10	0.345238	1
Precision	No_Impute	C10	0.333333	1
Precision	No_Impute	C10	0.321429	1
Precision	No_Impute	C10	0.309524	1
Precision	No_Impute	C10	0.297619	1
Precision	No_Impute	C10	0.285714	1
Precision	No_Impute	C10	0.27381	1
Precision	No_Impute	C10	0.261905	1
Precision	No_Impute	C10	0.25	1
Precision	No_Impute	C10	0.238095	1
Precision	No_Impute	C10	0.22619	1
Precision	No_Impute	C10	0.214286	1
Precision	No_Impute	C10	0.202381	1
Precision	No_Impute	C10	0.190476	1
Precision	No_Impute	C10	0.178571	1
Precision	No_Impute	C10	0.166667	1
Precision	No_Impute	C10	0.154762	1
Precision	No_Impute	C10	0.142857	1
Precision	No_Impute	C10	0.130952	1
Precision	No_Impute	C10	0.119048	1
Precision	No_Impute	C10	0.107143	1
Precision	No_Impute	C10	0.0952381	1
Precision	No_Impute	C10	0.0833333	1
Precision	No_Impute	C10	0.0714286	1
Precision	No_Impute	C10	0.0595238	1
Precision	No_Impute	C10	0.047619	1
Precision	No_Impute	C10	0.0357143	1
Precision	No_Impute	C10	0.0238095	1
Precision	No_Impute	C10	0.0119048	1
Precision	No_Impute	C10	0	1
Precision	No_Impute	C20	1	0
Precision	No_Impute	C20	0.988095	0
Precision	No_Impute	C20	0.97619	0
Precision	No_Impute	C20	0.964286	0
Precision	No_Impute	C20	0.952381	0
Precision	No_Impute	C20	0.940476	0
Precision	No_Impute	C20	0.928571	0
Precision	No_Impute	C20	0.916667	0.0827298
Precision	No_Impute	C20	0.904762	0.177173
Precision	No_Impute	C20	0.892857	0.179044
Precision	No_Impute	C20	0.880952	0.230463
Precision	No_Impute	C20	0.869048	0.237768
Precision	No_Impute	C20	0.857143	0.333107
Precision	No_Impute	C20	0.845238	0.38207
Precision	No_Impute	C20	0.833333	0.416522
Precision	No_Impute	C20	0.821429	0.444871
Precision	No_Impute	C20	0.809524	0.450106
Precision	No_Impute	C20	0.797619	0.592275
Precision	No_Impute	C20	0.785714	0.592667
Precision	No_Impute	C20	0.77381	0.666667
Precision	No_Impute	C20	0.761905	0.687237
Precision	No_Impute	C20	0.75	0.69636
Precision	No_Impute	C20	0.738095	0.706165
Precision	No_Impute	C20	0.72619	0.739906
Precision	No_Impute	C20	0.714286	0.75387
Precision	No_Impute	C20	0.702381	0.754724
Precision	No_Impute	C20	0.690476	0.842005
Precision	No_Impute	C20	0.678571	0.86094
Precision	No_Impute	C20	0.666667	0.903884
Precision	No_Impute	C20	0.654762	0.938474
Precision	No_Impute	C20	0.642857	0.971196
Precision	No_Impute	C20	0.630952	1
Precision	No_Impute	C20	0.619048	1
Precision	No_Impute	C20	0.607143	1
Precision	No_Impute	C20	0.595238	1
Precision	No_Impute	C20	0.583333	1
Precision	No_Impute	C20	0.571429	1
Precision	No_Impute	C20	0.559524	1
Precision	No_Impute	C20	0.547619	1
Precision	No_Impute	C20	0.535714	1
Precision	No_Impute	C20	0.52381	1
Precision	No_Impute	C20	0.511905	1
Precision	No_Impute	C20	0.5	1
Precision	No_Impute	C20	0.488095	1
Precision	No_Impute	C20	0.47619	1
Precision	No_Impute	C20	0.464286	1
Precision	No_Impute	C20	0.452381	1
Precision	No_Impute	C20	0.440476	1
Precision	No_Impute	C20	0.428571	1
Precision	No_Impute	C20	0.416667	1
Precision	No_Impute	C20	0.404762	1
Precision	No_Impute	C20	0.392857	1
Precision	No_Impute	C20	0.380952	1
Precision	No_Impute	C20	0.369048	1
Precision	No_Impute	C20	0.357143	1
Precision	No_Impute	C20	0.345238	1
Precision	No_Impute	C20	0.333333	1
Precision	No_Impute	C20	0.321429	1
Precision	No_Impute	C20	0.309524	1
Precision	No_Impute	C20	0.297619	1
Precision	No_Impute	C20	0.285714	1
Precision	No_Impute	C20	0.27381	1
Precision	No_Impute	C20	0.261905	1
Precision	No_Impute	C20	0.25	1
Precision	No_Impute	C20	0.238095	1
Precision	No_Impute	C20	0.22619	1
Precision	No_Impute	C20	0.214286	1
Precision	No_Impute	C20	0.202381	1
Precision	No_Impute	C20	0.190476	1
Precision	No_Impute	C20	0.178571	1
Precision	No_Impute	C20	0.166667	1
Precision	No_Impute	C20	0.154762	1
Precision	No_Impute	C20	0.142857	1
Precision	No_Impute	C20	0.130952	1
Precision	No_Impute	C20	0.119048	1
Precision	No_Impute	C20	0.107143	1
Precision	No_Impute	C20	0.0952381	1
Precision	No_Impute	C20	0.0833333	1
Precision	No_Impute	C20	0.0714286	1
Precision	No_Impute	C20	0.0595238	1
Precision	No_Impute	C20	0.047619	1
Precision	No_Impute	C20	0.0357143	1
Precision	No_Impute	C20	0.0238095	1
Precision	No_Impute	C20	0.0119048	1
Precision	No_Impute	C20	0	1
Recall	With_Impute	C2	1	0
Recall	With_Impute	C2	0.986301	0
Recall	With_Impute	C2	0.972603	0
Recall	With_Impute	C2	0.958904	0
Recall	With_Impute	C2	0.945205	0
Recall	With_Impute	C2	0.931507	0
Recall	With_Impute	C2	0.917808	0
Recall	With_Impute	C2	0.90411	0.213649
Recall	With_Impute	C2	0.890411	0.261627
Recall	With_Impute	C2	0.876712	0.261627
Recall	With_Impute	C2	0.863014	0.315893
Recall	With_Impute	C2	0.849315	0.315893
Recall	With_Impute	C2	0.835616	0.319436
Recall	With_Impute	C2	0.821918	0.324418
Recall	With_Impute	C2	0.808219	0.336234
Recall	With_Impute	C2	0.794521	0.34953
Recall	With_Impute	C2	0.780822	0.353427
Recall	With_Impute	C2	0.767123	0.353427
Recall	With_Impute	C2	0.753425	0.413701
Recall	With_Impute	C2	0.739726	0.418522
Recall	With_Impute	C2	0.726027	0.420293
Recall	With_Impute	C2	0.712329	0.430748
Recall	With_Impute	C2	0.69863	0.432448
Recall	With_Impute	C2	0.684932	0.436309
Recall	With_Impute	C2	0.671233	0.459334
Recall	With_Impute	C2	0.657534	0.466059
Recall	With_Impute	C2	0.643836	0.485672
Recall	With_Impute	C2	0.630137	0.493693
Recall	With_Impute	C2	0.616438	0.511659
Recall	With_Impute	C2	0.60274	0.517729
Recall	With_Impute	C2	0.589041	0.525086
Recall	With_Impute	C2	0.575342	0.543817
Recall	With_Impute	C2	0.561644	0.545815
Recall	With_Impute	C2	0.547945	0.552477
Recall	With_Impute	C2	0.534247	0.58131
Recall	With_Impute	C2	0.520548	0.619888
Recall	With_Impute	C2	0.506849	0.657695
Recall	With_Impute	C2	0.493151	0.657695
Recall	With_Impute	C2	0.479452	0.689847
Recall	With_Impute	C2	0.465753	0.689852
Recall	With_Impute	C2	0.452055	0.69546
Recall	With_Impute	C2	0.438356	0.710815
Recall	With_Impute	C2	0.424658	0.7221
Recall	With_Impute	C2	0.410959	0.773303
Recall	With_Impute	C2	0.39726	0.778054
Recall	With_Impute	C2	0.383562	0.782882
Recall	With_Impute	C2	0.369863	0.785026
Recall	With_Impute	C2	0.356164	0.814168
Recall	With_Impute	C2	0.342466	0.836541
Recall	With_Impute	C2	0.328767	0.845214
Recall	With_Impute	C2	0.315068	0.84623
Recall	With_Impute	C2	0.30137	0.84749
Recall	With_Impute	C2	0.287671	0.848995
Recall	With_Impute	C2	0.273973	0.885103
Recall	With_Impute	C2	0.260274	0.88709
Recall	With_Impute	C2	0.246575	0.893759
Recall	With_Impute	C2	0.232877	0.896491
Recall	With_Impute	C2	0.219178	0.908065
Recall	With_Impute	C2	0.205479	0.910371
Recall	With_Impute	C2	0.191781	0.915118
Recall	With_Impute	C2	0.178082	0.919313
Recall	With_Impute	C2	0.164384	0.92724
Recall	With_Impute	C2	0.150685	0.98097
Recall	With_Impute	C2	0.136986	0.988456
Recall	With_Impute	C2	0.123288	0.999754
Recall	With_Impute	C2	0.109589	1
Recall	With_Impute	C2	0.0958904	1
Recall	With_Impute	C2	0.0821918	1
Recall	With_Impute	C2	0.0684932	1
Recall	With_Impute	C2	0.0547945	1
Recall	With_Impute	C2	0.0410959	1
Recall	With_Impute	C2	0.0273973	1
Recall	With_Impute	C2	0.0136986	1
Recall	With_Impute	C2	0	1
Recall	With_Impute	C5	1	0
Recall	With_Impute	C5	0.987179	0
Recall	With_Impute	C5	0.974359	0
Recall	With_Impute	C5	0.961538	0
Recall	With_Impute	C5	0.948718	0.324336
Recall	With_Impute	C5	0.935897	0.324336
Recall	With_Impute	C5	0.923077	0.408652
Recall	With_Impute	C5	0.910256	0.515918
Recall	With_Impute	C5	0.897436	0.529378
Recall	With_Impute	C5	0.884615	0.529388
Recall	With_Impute	C5	0.871795	0.529388
Recall	With_Impute	C5	0.858974	0.569149
Recall	With_Impute	C5	0.846154	0.64791
Recall	With_Impute	C5	0.833333	0.653933
Recall	With_Impute	C5	0.820513	0.653933
Recall	With_Impute	C5	0.807692	0.657645
Recall	With_Impute	C5	0.794872	0.657645
Recall	With_Impute	C5	0.782051	0.679897
Recall	With_Impute	C5	0.769231	0.687854
Recall	With_Impute	C5	0.75641	0.69749
Recall	With_Impute	C5	0.74359	0.763209
Recall	With_Impute	C5	0.730769	0.795722
Recall	With_Impute	C5	0.717949	0.839034
Recall	With_Impute	C5	0.705128	0.839423
Recall	With_Impute	C5	0.692308	0.848995
Recall	With_Impute	C5	0.679487	0.851521
Recall	With_Impute	C5	0.666667	0.852427
Recall	With_Impute	C5	0.653846	0.854826
Recall	With_Impute	C5	0.641026	0.885103
Recall	With_Impute	C5	0.628205	0.896719
Recall	With_Impute	C5	0.615385	0.906649
Recall	With_Impute	C5	0.602564	0.915139
Recall	With_Impute	C5	0.589744	0.92724
Recall	With_Impute	C5	0.576923	0.935014
Recall	With_Impute	C5	0.564103	0.938547
Recall	With_Impute	C5	0.551282	0.943808
Recall	With_Impute	C5	0.538462	0.947533
Recall	With_Impute	C5	0.525641	0.950103
Recall	With_Impute	C5	0.512821	0.952321
Recall	With_Impute	C5	0.5	0.959248
Recall	With_Impute	C5	0.487179	0.979228
Recall	With_Impute	C5	0.474359	0.98097
Recall	With_Impute	C5	0.461538	0.988456
Recall	With_Impute	C5	0.448718	0.994261
Recall	With_Impute	C5	0.435897	0.998661
Recall	With_Impute	C5	0.423077	0.999754
Recall	With_Impute	C5	0.410256	0.999952
Recall	With_Impute	C5	0.397436	1
Recall	With_Impute	C5	0.384615	1
Recall	With_Impute	C5	0.371795	1
Recall	With_Impute	C5	0.358974	1
Recall	With_Impute	C5	0.346154	1
Recall	With_Impute	C5	0.333333	1
Recall	With_Impute	C5	0.320513	1
Recall	With_Impute	C5	0.307692	1
Recall	With_Impute	C5	0.294872	1
Recall	With_Impute	C5	0.282051	1
Recall	With_Impute	C5	0.269231	1
Recall	With_Impute	C5	0.25641	1
Recall	With_Impute	C5	0.24359	1
Recall	With_Impute	C5	0.230769	1
Recall	With_Impute	C5	0.217949	1
Recall	With_Impute	C5	0.205128	1
Recall	With_Impute	C5	0.192308	1
Recall	With_Impute	C5	0.179487	1
Recall	With_Impute	C5	0.166667	1
Recall	With_Impute	C5	0.153846	1
Recall	With_Impute	C5	0.141026	1
Recall	With_Impute	C5	0.128205	1
Recall	With_Impute	C5	0.115385	1
Recall	With_Impute	C5	0.102564	1
Recall	With_Impute	C5	0.0897436	1
Recall	With_Impute	C5	0.0769231	1
Recall	With_Impute	C5	0.0641026	1
Recall	With_Impute	C5	0.0512821	1
Recall	With_Impute	C5	0.0384615	1
Recall	With_Impute	C5	0.025641	1
Recall	With_Impute	C5	0.0128205	1
Recall	With_Impute	C5	0	1
Recall	With_Impute	C10	1	0
Recall	With_Impute	C10	0.987342	0
Recall	With_Impute	C10	0.974684	0.175406
Recall	With_Impute	C10	0.962025	0.213649
Recall	With_Impute	C10	0.949367	0.408652
Recall	With_Impute	C10	0.936709	0.432448
Recall	With_Impute	C10	0.924051	0.515918
Recall	With_Impute	C10	0.911392	0.529388
Recall	With_Impute	C10	0.898734	0.529388
Recall	With_Impute	C10	0.886076	0.52939
Recall	With_Impute	C10	0.873418	0.64791
Recall	With_Impute	C10	0.860759	0.657695
Recall	With_Impute	C10	0.848101	0.657695
Recall	With_Impute	C10	0.835443	0.751237
Recall	With_Impute	C10	0.822785	0.757304
Recall	With_Impute	C10	0.810127	0.757304
Recall	With_Impute	C10	0.797468	0.764364
Recall	With_Impute	C10	0.78481	0.794286
Recall	With_Impute	C10	0.772152	0.794286
Recall	With_Impute	C10	0.759494	0.839497
Recall	With_Impute	C10	0.746835	0.848995
Recall	With_Impute	C10	0.734177	0.851074
Recall	With_Impute	C10	0.721519	0.851521
Recall	With_Impute	C10	0.708861	0.852427
Recall	With_Impute	C10	0.696203	0.854826
Recall	With_Impute	C10	0.683544	0.855913
Recall	With_Impute	C10	0.670886	0.885103
Recall	With_Impute	C10	0.658228	0.896719
Recall	With_Impute	C10	0.64557	0.906649
Recall	With_Impute	C10	0.632911	0.910344
Recall	With_Impute	C10	0.620253	0.92724
Recall	With_Impute	C10	0.607595	0.943808
Recall	With_Impute	C10	0.594937	0.947533
Recall	With_Impute	C10	0.582278	0.950103
Recall	With_Impute	C10	0.56962	0.952321
Recall	With_Impute	C10	0.556962	0.95493
Recall	With_Impute	C10	0.544304	0.979228
Recall	With_Impute	C10	0.531646	0.98097
Recall	With_Impute	C10	0.518987	0.988306
Recall	With_Impute	C10	0.506329	0.994261
Recall	With_Impute	C10	0.493671	0.997566
Recall	With_Impute	C10	0.481013	0.998259
Recall	With_Impute	C10	0.468354	0.998359
Recall	With_Impute	C10	0.455696	0.999785
Recall	With_Impute	C10	0.443038	0.999952
Recall	With_Impute	C10	0.43038	1
Recall	With_Impute	C10	0.417722	1
Recall	With_Impute	C10	0.405063	1
Recall	With_Impute	C10	0.392405	1
Recall	With_Impute	C10	0.379747	1
Recall	With_Impute	C10	0.367089	1
Recall	With_Impute	C10	0.35443	1
Recall	With_Impute	C10	0.341772	1
Recall	With_Impute	C10	0.329114	1
Recall	With_Impute	C10	0.316456	1
Recall	With_Impute	C10	0.303797	1
Recall	With_Impute	C10	0.291139	1
Recall	With_Impute	C10	0.278481	1
Recall	With_Impute	C10	0.265823	1
Recall	With_Impute	C10	0.253165	1
Recall	With_Impute	C10	0.240506	1
Recall	With_Impute	C10	0.227848	1
Recall	With_Impute	C10	0.21519	1
Recall	With_Impute	C10	0.202532	1
Recall	With_Impute	C10	0.189873	1
Recall	With_Impute	C10	0.177215	1
Recall	With_Impute	C10	0.164557	1
Recall	With_Impute	C10	0.151899	1
Recall	With_Impute	C10	0.139241	1
Recall	With_Impute	C10	0.126582	1
Recall	With_Impute	C10	0.113924	1
Recall	With_Impute	C10	0.101266	1
Recall	With_Impute	C10	0.0886076	1
Recall	With_Impute	C10	0.0759494	1
Recall	With_Impute	C10	0.0632911	1
Recall	With_Impute	C10	0.0506329	1
Recall	With_Impute	C10	0.0379747	1
Recall	With_Impute	C10	0.0253165	1
Recall	With_Impute	C10	0.0126582	1
Recall	With_Impute	C10	0	1
Recall	With_Impute	C20	1	0
Recall	With_Impute	C20	0.987342	0
Recall	With_Impute	C20	0.974684	0
Recall	With_Impute	C20	0.962025	0.515918
Recall	With_Impute	C20	0.949367	0.529388
Recall	With_Impute	C20	0.936709	0.529388
Recall	With_Impute	C20	0.924051	0.52939
Recall	With_Impute	C20	0.911392	0.550998
Recall	With_Impute	C20	0.898734	0.550998
Recall	With_Impute	C20	0.886076	0.640097
Recall	With_Impute	C20	0.873418	0.657695
Recall	With_Impute	C20	0.860759	0.657695
Recall	With_Impute	C20	0.848101	0.751237
Recall	With_Impute	C20	0.835443	0.796642
Recall	With_Impute	C20	0.822785	0.835468
Recall	With_Impute	C20	0.810127	0.835468
Recall	With_Impute	C20	0.797468	0.839423
Recall	With_Impute	C20	0.78481	0.848995
Recall	With_Impute	C20	0.772152	0.851022
Recall	With_Impute	C20	0.759494	0.851382
Recall	With_Impute	C20	0.746835	0.852427
Recall	With_Impute	C20	0.734177	0.854826
Recall	With_Impute	C20	0.721519	0.855913
Recall	With_Impute	C20	0.708861	0.885103
Recall	With_Impute	C20	0.696203	0.896719
Recall	With_Impute	C20	0.683544	0.906649
Recall	With_Impute	C20	0.670886	0.915139
Recall	With_Impute	C20	0.658228	0.91966
Recall	With_Impute	C20	0.64557	0.929321
Recall	With_Impute	C20	0.632911	0.943808
Recall	With_Impute	C20	0.620253	0.947533
Recall	With_Impute	C20	0.607595	0.950103
Recall	With_Impute	C20	0.594937	0.952321
Recall	With_Impute	C20	0.582278	0.95493
Recall	With_Impute	C20	0.56962	0.963253
Recall	With_Impute	C20	0.556962	0.979228
Recall	With_Impute	C20	0.544304	0.98097
Recall	With_Impute	C20	0.531646	0.988456
Recall	With_Impute	C20	0.518987	0.994261
Recall	With_Impute	C20	0.506329	0.997566
Recall	With_Impute	C20	0.493671	0.998259
Recall	With_Impute	C20	0.481013	0.998487
Recall	With_Impute	C20	0.468354	0.999259
Recall	With_Impute	C20	0.455696	0.999754
Recall	With_Impute	C20	0.443038	0.999952
Recall	With_Impute	C20	0.43038	1
Recall	With_Impute	C20	0.417722	1
Recall	With_Impute	C20	0.405063	1
Recall	With_Impute	C20	0.392405	1
Recall	With_Impute	C20	0.379747	1
Recall	With_Impute	C20	0.367089	1
Recall	With_Impute	C20	0.35443	1
Recall	With_Impute	C20	0.341772	1
Recall	With_Impute	C20	0.329114	1
Recall	With_Impute	C20	0.316456	1
Recall	With_Impute	C20	0.303797	1
Recall	With_Impute	C20	0.291139	1
Recall	With_Impute	C20	0.278481	1
Recall	With_Impute	C20	0.265823	1
Recall	With_Impute	C20	0.253165	1
Recall	With_Impute	C20	0.240506	1
Recall	With_Impute	C20	0.227848	1
Recall	With_Impute	C20	0.21519	1
Recall	With_Impute	C20	0.202532	1
Recall	With_Impute	C20	0.189873	1
Recall	With_Impute	C20	0.177215	1
Recall	With_Impute	C20	0.164557	1
Recall	With_Impute	C20	0.151899	1
Recall	With_Impute	C20	0.139241	1
Recall	With_Impute	C20	0.126582	1
Recall	With_Impute	C20	0.113924	1
Recall	With_Impute	C20	0.101266	1
Recall	With_Impute	C20	0.0886076	1
Recall	With_Impute	C20	0.0759494	1
Recall	With_Impute	C20	0.0632911	1
Recall	With_Impute	C20	0.0506329	1
Recall	With_Impute	C20	0.0379747	1
Recall	With_Impute	C20	0.0253165	1
Recall	With_Impute	C20	0.0126582	1
Recall	With_Impute	C20	0	1
Recall	No_Impute	C2	1	0
Recall	No_Impute	C2	0.988095	0
Recall	No_Impute	C2	0.97619	0
Recall	No_Impute	C2	0.964286	0
Recall	No_Impute	C2	0.952381	0
Recall	No_Impute	C2	0.940476	0
Recall	No_Impute	C2	0.928571	0
Recall	No_Impute	C2	0.916667	0
Recall	No_Impute	C2	0.904762	0.207846
Recall	No_Impute	C2	0.892857	0.214669
Recall	No_Impute	C2	0.880952	0.236804
Recall	No_Impute	C2	0.869048	0.236804
Recall	No_Impute	C2	0.857143	0.262482
Recall	No_Impute	C2	0.845238	0.262482
Recall	No_Impute	C2	0.833333	0.271756
Recall	No_Impute	C2	0.821429	0.279627
Recall	No_Impute	C2	0.809524	0.287668
Recall	No_Impute	C2	0.797619	0.287668
Recall	No_Impute	C2	0.785714	0.297009
Recall	No_Impute	C2	0.77381	0.299574
Recall	No_Impute	C2	0.761905	0.302624
Recall	No_Impute	C2	0.75	0.319436
Recall	No_Impute	C2	0.738095	0.320212
Recall	No_Impute	C2	0.72619	0.322317
Recall	No_Impute	C2	0.714286	0.322433
Recall	No_Impute	C2	0.702381	0.334318
Recall	No_Impute	C2	0.690476	0.370895
Recall	No_Impute	C2	0.678571	0.373374
Recall	No_Impute	C2	0.666667	0.37975
Recall	No_Impute	C2	0.654762	0.37975
Recall	No_Impute	C2	0.642857	0.420293
Recall	No_Impute	C2	0.630952	0.425151
Recall	No_Impute	C2	0.619048	0.432185
Recall	No_Impute	C2	0.607143	0.434166
Recall	No_Impute	C2	0.595238	0.446636
Recall	No_Impute	C2	0.583333	0.446863
Recall	No_Impute	C2	0.571429	0.447693
Recall	No_Impute	C2	0.559524	0.465197
Recall	No_Impute	C2	0.547619	0.468681
Recall	No_Impute	C2	0.535714	0.483755
Recall	No_Impute	C2	0.52381	0.485672
Recall	No_Impute	C2	0.511905	0.502251
Recall	No_Impute	C2	0.5	0.527941
Recall	No_Impute	C2	0.488095	0.530221
Recall	No_Impute	C2	0.47619	0.532835
Recall	No_Impute	C2	0.464286	0.564274
Recall	No_Impute	C2	0.452381	0.564701
Recall	No_Impute	C2	0.440476	0.565132
Recall	No_Impute	C2	0.428571	0.582148
Recall	No_Impute	C2	0.416667	0.627154
Recall	No_Impute	C2	0.404762	0.634778
Recall	No_Impute	C2	0.392857	0.652599
Recall	No_Impute	C2	0.380952	0.663498
Recall	No_Impute	C2	0.369048	0.675856
Recall	No_Impute	C2	0.357143	0.678453
Recall	No_Impute	C2	0.345238	0.69069
Recall	No_Impute	C2	0.333333	0.69221
Recall	No_Impute	C2	0.321429	0.700441
Recall	No_Impute	C2	0.309524	0.720622
Recall	No_Impute	C2	0.297619	0.731186
Recall	No_Impute	C2	0.285714	0.732681
Recall	No_Impute	C2	0.27381	0.733521
Recall	No_Impute	C2	0.261905	0.756243
Recall	No_Impute	C2	0.25	0.761491
Recall	No_Impute	C2	0.238095	0.769351
Recall	No_Impute	C2	0.22619	0.78323
Recall	No_Impute	C2	0.214286	0.791201
Recall	No_Impute	C2	0.202381	0.798302
Recall	No_Impute	C2	0.190476	0.80306
Recall	No_Impute	C2	0.178571	0.805569
Recall	No_Impute	C2	0.166667	0.809757
Recall	No_Impute	C2	0.154762	0.816475
Recall	No_Impute	C2	0.142857	0.837955
Recall	No_Impute	C2	0.130952	0.84749
Recall	No_Impute	C2	0.119048	0.851952
Recall	No_Impute	C2	0.107143	0.85312
Recall	No_Impute	C2	0.0952381	0.879943
Recall	No_Impute	C2	0.0833333	0.885103
Recall	No_Impute	C2	0.0714286	0.929321
Recall	No_Impute	C2	0.0595238	0.935919
Recall	No_Impute	C2	0.047619	0.954603
Recall	No_Impute	C2	0.0357143	0.957557
Recall	No_Impute	C2	0.0238095	0.967632
Recall	No_Impute	C2	0.0119048	0.978223
Recall	No_Impute	C2	0	1
Recall	No_Impute	C5	1	0
Recall	No_Impute	C5	0.988095	0
Recall	No_Impute	C5	0.97619	0
Recall	No_Impute	C5	0.964286	0
Recall	No_Impute	C5	0.952381	0
Recall	No_Impute	C5	0.940476	0
Recall	No_Impute	C5	0.928571	0
Recall	No_Impute	C5	0.916667	0.207846
Recall	No_Impute	C5	0.904762	0.214669
Recall	No_Impute	C5	0.892857	0.271756
Recall	No_Impute	C5	0.880952	0.299255
Recall	No_Impute	C5	0.869048	0.299255
Recall	No_Impute	C5	0.857143	0.354444
Recall	No_Impute	C5	0.845238	0.354444
Recall	No_Impute	C5	0.833333	0.375052
Recall	No_Impute	C5	0.821429	0.375108
Recall	No_Impute	C5	0.809524	0.375108
Recall	No_Impute	C5	0.797619	0.425151
Recall	No_Impute	C5	0.785714	0.448299
Recall	No_Impute	C5	0.77381	0.481559
Recall	No_Impute	C5	0.761905	0.481559
Recall	No_Impute	C5	0.75	0.501034
Recall	No_Impute	C5	0.738095	0.509765
Recall	No_Impute	C5	0.72619	0.515232
Recall	No_Impute	C5	0.714286	0.549954
Recall	No_Impute	C5	0.702381	0.565132
Recall	No_Impute	C5	0.690476	0.574591
Recall	No_Impute	C5	0.678571	0.580042
Recall	No_Impute	C5	0.666667	0.610746
Recall	No_Impute	C5	0.654762	0.625358
Recall	No_Impute	C5	0.642857	0.665795
Recall	No_Impute	C5	0.630952	0.675856
Recall	No_Impute	C5	0.619048	0.67845
Recall	No_Impute	C5	0.607143	0.678453
Recall	No_Impute	C5	0.595238	0.69069
Recall	No_Impute	C5	0.583333	0.695347
Recall	No_Impute	C5	0.571429	0.731186
Recall	No_Impute	C5	0.559524	0.733214
Recall	No_Impute	C5	0.547619	0.733846
Recall	No_Impute	C5	0.535714	0.746749
Recall	No_Impute	C5	0.52381	0.751237
Recall	No_Impute	C5	0.511905	0.756243
Recall	No_Impute	C5	0.5	0.761491
Recall	No_Impute	C5	0.488095	0.770897
Recall	No_Impute	C5	0.47619	0.771326
Recall	No_Impute	C5	0.464286	0.773257
Recall	No_Impute	C5	0.452381	0.77608
Recall	No_Impute	C5	0.440476	0.779771
Recall	No_Impute	C5	0.428571	0.797266
Recall	No_Impute	C5	0.416667	0.805569
Recall	No_Impute	C5	0.404762	0.809757
Recall	No_Impute	C5	0.392857	0.812527
Recall	No_Impute	C5	0.380952	0.822428
Recall	No_Impute	C5	0.369048	0.82632
Recall	No_Impute	C5	0.357143	0.833006
Recall	No_Impute	C5	0.345238	0.834061
Recall	No_Impute	C5	0.333333	0.837955
Recall	No_Impute	C5	0.321429	0.844228
Recall	No_Impute	C5	0.309524	0.84749
Recall	No_Impute	C5	0.297619	0.848356
Recall	No_Impute	C5	0.285714	0.851952
Recall	No_Impute	C5	0.27381	0.852427
Recall	No_Impute	C5	0.261905	0.859182
Recall	No_Impute	C5	0.25	0.869908
Recall	No_Impute	C5	0.238095	0.878867
Recall	No_Impute	C5	0.22619	0.879943
Recall	No_Impute	C5	0.214286	0.885103
Recall	No_Impute	C5	0.202381	0.893273
Recall	No_Impute	C5	0.190476	0.910231
Recall	No_Impute	C5	0.178571	0.929321
Recall	No_Impute	C5	0.166667	0.932217
Recall	No_Impute	C5	0.154762	0.935919
Recall	No_Impute	C5	0.142857	0.954172
Recall	No_Impute	C5	0.130952	0.954603
Recall	No_Impute	C5	0.119048	0.955467
Recall	No_Impute	C5	0.107143	0.957557
Recall	No_Impute	C5	0.0952381	0.967632
Recall	No_Impute	C5	0.0833333	0.976205
Recall	No_Impute	C5	0.0714286	0.978223
Recall	No_Impute	C5	0.0595238	0.979934
Recall	No_Impute	C5	0.047619	0.984317
Recall	No_Impute	C5	0.0357143	0.986469
Recall	No_Impute	C5	0.0238095	0.989276
Recall	No_Impute	C5	0.0119048	0.995271
Recall	No_Impute	C5	0	1
Recall	No_Impute	C10	1	0
Recall	No_Impute	C10	0.988095	0
Recall	No_Impute	C10	0.97619	0
Recall	No_Impute	C10	0.964286	0
Recall	No_Impute	C10	0.952381	0
Recall	No_Impute	C10	0.940476	0
Recall	No_Impute	C10	0.928571	0
Recall	No_Impute	C10	0.916667	0.207846
Recall	No_Impute	C10	0.904762	0.214669
Recall	No_Impute	C10	0.892857	0.354444
Recall	No_Impute	C10	0.880952	0.354444
Recall	No_Impute	C10	0.869048	0.375052
Recall	No_Impute	C10	0.857143	0.375108
Recall	No_Impute	C10	0.845238	0.375108
Recall	No_Impute	C10	0.833333	0.400734
Recall	No_Impute	C10	0.821429	0.400734
Recall	No_Impute	C10	0.809524	0.425151
Recall	No_Impute	C10	0.797619	0.432185
Recall	No_Impute	C10	0.785714	0.515232
Recall	No_Impute	C10	0.77381	0.521125
Recall	No_Impute	C10	0.761905	0.543512
Recall	No_Impute	C10	0.75	0.565132
Recall	No_Impute	C10	0.738095	0.574591
Recall	No_Impute	C10	0.72619	0.580042
Recall	No_Impute	C10	0.714286	0.594923
Recall	No_Impute	C10	0.702381	0.596953
Recall	No_Impute	C10	0.690476	0.596953
Recall	No_Impute	C10	0.678571	0.610746
Recall	No_Impute	C10	0.666667	0.625358
Recall	No_Impute	C10	0.654762	0.665149
Recall	No_Impute	C10	0.642857	0.665795
Recall	No_Impute	C10	0.630952	0.675856
Recall	No_Impute	C10	0.619048	0.67845
Recall	No_Impute	C10	0.607143	0.678453
Recall	No_Impute	C10	0.595238	0.69069
Recall	No_Impute	C10	0.583333	0.695347
Recall	No_Impute	C10	0.571429	0.731186
Recall	No_Impute	C10	0.559524	0.733214
Recall	No_Impute	C10	0.547619	0.733846
Recall	No_Impute	C10	0.535714	0.746749
Recall	No_Impute	C10	0.52381	0.751237
Recall	No_Impute	C10	0.511905	0.756243
Recall	No_Impute	C10	0.5	0.761491
Recall	No_Impute	C10	0.488095	0.770897
Recall	No_Impute	C10	0.47619	0.771326
Recall	No_Impute	C10	0.464286	0.773257
Recall	No_Impute	C10	0.452381	0.797266
Recall	No_Impute	C10	0.440476	0.805569
Recall	No_Impute	C10	0.428571	0.809757
Recall	No_Impute	C10	0.416667	0.812527
Recall	No_Impute	C10	0.404762	0.822428
Recall	No_Impute	C10	0.392857	0.82632
Recall	No_Impute	C10	0.380952	0.833006
Recall	No_Impute	C10	0.369048	0.837955
Recall	No_Impute	C10	0.357143	0.844228
Recall	No_Impute	C10	0.345238	0.84749
Recall	No_Impute	C10	0.333333	0.848356
Recall	No_Impute	C10	0.321429	0.851952
Recall	No_Impute	C10	0.309524	0.852427
Recall	No_Impute	C10	0.297619	0.859182
Recall	No_Impute	C10	0.285714	0.869908
Recall	No_Impute	C10	0.27381	0.874813
Recall	No_Impute	C10	0.261905	0.878867
Recall	No_Impute	C10	0.25	0.879943
Recall	No_Impute	C10	0.238095	0.885103
Recall	No_Impute	C10	0.22619	0.893273
Recall	No_Impute	C10	0.214286	0.910231
Recall	No_Impute	C10	0.202381	0.929321
Recall	No_Impute	C10	0.190476	0.932217
Recall	No_Impute	C10	0.178571	0.935289
Recall	No_Impute	C10	0.166667	0.935919
Recall	No_Impute	C10	0.154762	0.954172
Recall	No_Impute	C10	0.142857	0.954603
Recall	No_Impute	C10	0.130952	0.955467
Recall	No_Impute	C10	0.119048	0.957557
Recall	No_Impute	C10	0.107143	0.962405
Recall	No_Impute	C10	0.0952381	0.967632
Recall	No_Impute	C10	0.0833333	0.976205
Recall	No_Impute	C10	0.0714286	0.978223
Recall	No_Impute	C10	0.0595238	0.979934
Recall	No_Impute	C10	0.047619	0.984317
Recall	No_Impute	C10	0.0357143	0.986469
Recall	No_Impute	C10	0.0238095	0.989276
Recall	No_Impute	C10	0.0119048	0.995271
Recall	No_Impute	C10	0	1
Recall	No_Impute	C20	1	0
Recall	No_Impute	C20	0.988095	0
Recall	No_Impute	C20	0.97619	0
Recall	No_Impute	C20	0.964286	0
Recall	No_Impute	C20	0.952381	0
Recall	No_Impute	C20	0.940476	0
Recall	No_Impute	C20	0.928571	0
Recall	No_Impute	C20	0.916667	0.214669
Recall	No_Impute	C20	0.904762	0.310903
Recall	No_Impute	C20	0.892857	0.354444
Recall	No_Impute	C20	0.880952	0.354444
Recall	No_Impute	C20	0.869048	0.375052
Recall	No_Impute	C20	0.857143	0.390426
Recall	No_Impute	C20	0.845238	0.390426
Recall	No_Impute	C20	0.833333	0.410076
Recall	No_Impute	C20	0.821429	0.410076
Recall	No_Impute	C20	0.809524	0.425151
Recall	No_Impute	C20	0.797619	0.515232
Recall	No_Impute	C20	0.785714	0.521125
Recall	No_Impute	C20	0.77381	0.543512
Recall	No_Impute	C20	0.761905	0.565132
Recall	No_Impute	C20	0.75	0.574591
Recall	No_Impute	C20	0.738095	0.594923
Recall	No_Impute	C20	0.72619	0.610746
Recall	No_Impute	C20	0.714286	0.665149
Recall	No_Impute	C20	0.702381	0.665795
Recall	No_Impute	C20	0.690476	0.670294
Recall	No_Impute	C20	0.678571	0.675117
Recall	No_Impute	C20	0.666667	0.675117
Recall	No_Impute	C20	0.654762	0.675856
Recall	No_Impute	C20	0.642857	0.67845
Recall	No_Impute	C20	0.630952	0.678453
Recall	No_Impute	C20	0.619048	0.679594
Recall	No_Impute	C20	0.607143	0.69069
Recall	No_Impute	C20	0.595238	0.69255
Recall	No_Impute	C20	0.583333	0.695347
Recall	No_Impute	C20	0.571429	0.731186
Recall	No_Impute	C20	0.559524	0.733214
Recall	No_Impute	C20	0.547619	0.733846
Recall	No_Impute	C20	0.535714	0.746749
Recall	No_Impute	C20	0.52381	0.751237
Recall	No_Impute	C20	0.511905	0.756243
Recall	No_Impute	C20	0.5	0.761491
Recall	No_Impute	C20	0.488095	0.770897
Recall	No_Impute	C20	0.47619	0.773257
Recall	No_Impute	C20	0.464286	0.77409
Recall	No_Impute	C20	0.452381	0.797266
Recall	No_Impute	C20	0.440476	0.805569
Recall	No_Impute	C20	0.428571	0.809757
Recall	No_Impute	C20	0.416667	0.812527
Recall	No_Impute	C20	0.404762	0.822428
Recall	No_Impute	C20	0.392857	0.82632
Recall	No_Impute	C20	0.380952	0.833006
Recall	No_Impute	C20	0.369048	0.837955
Recall	No_Impute	C20	0.357143	0.844228
Recall	No_Impute	C20	0.345238	0.84749
Recall	No_Impute	C20	0.333333	0.848356
Recall	No_Impute	C20	0.321429	0.851952
Recall	No_Impute	C20	0.309524	0.852427
Recall	No_Impute	C20	0.297619	0.859182
Recall	No_Impute	C20	0.285714	0.869908
Recall	No_Impute	C20	0.27381	0.874813
Recall	No_Impute	C20	0.261905	0.878867
Recall	No_Impute	C20	0.25	0.879943
Recall	No_Impute	C20	0.238095	0.885103
Recall	No_Impute	C20	0.22619	0.893273
Recall	No_Impute	C20	0.214286	0.910231
Recall	No_Impute	C20	0.202381	0.929321
Recall	No_Impute	C20	0.190476	0.932217
Recall	No_Impute	C20	0.178571	0.935289
Recall	No_Impute	C20	0.166667	0.935919
Recall	No_Impute	C20	0.154762	0.954172
Recall	No_Impute	C20	0.142857	0.954603
Recall	No_Impute	C20	0.130952	0.955467
Recall	No_Impute	C20	0.119048	0.957557
Recall	No_Impute	C20	0.107143	0.962405
Recall	No_Impute	C20	0.0952381	0.967632
Recall	No_Impute	C20	0.0833333	0.976205
Recall	No_Impute	C20	0.0714286	0.978223
Recall	No_Impute	C20	0.0595238	0.979934
Recall	No_Impute	C20	0.047619	0.984317
Recall	No_Impute	C20	0.0357143	0.986469
Recall	No_Impute	C20	0.0238095	0.989276
Recall	No_Impute	C20	0.0119048	0.995271
Recall	No_Impute	C20	0	1

## Sheet: S1d
distance	Irys	Saphyr
0	0	0
20	0	0
40	0	0
60	0	0
80	0	0
100	0	0
120	0	0
140	0	0
160	0	0
180	0	0
200	0	0
220	0	0
240	0	0
260	0	0
280	0	0
300	0	0
320	0	0
340	0	0
360	0	0
380	0	0
400	0	0
420	0	0
440	0.0012285	0.0123791
460	0.0857143	0.469274
480	0.0925926	0.527638
500	0.142857	0.613527
520	0.15	0.668246
540	0.0508475	0.597561
560	0.1875	0.758475
580	0.25641	0.79638
600	0.22449	0.752252
620	0.194444	0.791506
640	0.227273	0.767528
660	0.290909	0.861111
680	0.241379	0.768293
700	0.2	0.825503
720	0.275862	0.8
740	0.379747	0.871287
760	0.344828	0.879227
780	0.322917	0.819549
800	0.206522	0.813725
820	0.490909	0.838202
840	0.388158	0.851064
860	0.423611	0.822097
880	0.381215	0.839623
900	0.351724	0.816498
920	0.478261	0.79562
940	0.457895	0.808803
960	0.478814	0.812369
980	0.449541	0.811922
1000	0.399142	0.823633
1020	0.503788	0.830995
1040	0.433544	0.854484
1060	0.574286	0.866758
1080	0.508516	0.86251
1100	0.494759	0.885144
1120	0.597701	0.904865
1140	0.559871	0.890555
1160	0.571819	0.880994
1180	0.617978	0.875797
1200	0.62809	0.89176
1220	0.657633	0.90448
1240	0.672348	0.901472
1260	0.671763	0.903771
1280	0.703279	0.899944
1300	0.68703	0.911787
1320	0.737152	0.912899
1340	0.769357	0.918551
1360	0.792228	0.920267
1380	0.803671	0.93012
1400	0.845104	0.939154
1420	0.859784	0.934703
1440	0.86898	0.943838
1460	0.886105	0.95475
1480	0.908867	0.958972
1500	0.910192	0.961851
1520	0.925659	0.962705
1540	0.93135	0.973713
1560	0.916411	0.972331
1580	0.943882	0.977448
1600	0.950388	0.975784
1620	0.950938	0.981143
1640	0.958042	0.982355
1660	0.958166	0.983018
1680	0.969769	0.983343
1700	0.980843	0.984197
1720	0.973572	0.990871
1740	0.972927	0.987644
1760	0.97979	0.989247
1780	0.988003	0.989841
1800	0.973056	0.989427
1820	0.981912	0.989306
1840	0.980815	0.988986
1860	0.976762	0.990127
1880	0.984603	0.991336
1900	0.980228	0.990841
1920	0.97619	0.990314
1940	0.988272	0.98971
1960	0.989731	0.989739
1980	0.974337	0.988626
2000	0.980669	0.991839
2020	0.991379	0.990851
2040	0.988246	0.992713
2060	0.982427	0.991649
2080	0.984456	0.988318
2100	0.992537	0.991037
2120	0.988783	0.990142
2140	0.993453	0.988333
2160	0.990803	0.992431
2180	0.992275	0.990032
2200	0.985408	0.994844
2220	0.991172	0.989208
2240	0.993305	0.985872
2260	0.974978	0.991823
2280	0.988038	0.991296
2300	0.97719	0.988539
2320	0.990733	0.993671
2340	0.987889	0.990938
2360	0.982774	0.990735
2380	0.981785	0.990858
2400	0.990622	0.992422
2420	0.988526	0.991733
2440	0.977002	0.99252
2460	0.985136	0.991954
2480	0.984788	0.991092
2500	0.983051	0.993293
2520	0.990315	0.991282
2540	0.986689	0.988982
2560	0.984996	0.993162
2580	0.989777	0.992565
2600	0.988606	0.98582
2620	0.978545	0.991856
2640	0.983186	0.991307
2660	0.983301	0.989244
2680	0.993043	0.993689
2700	0.987147	0.991277
2720	0.974654	0.989316
2740	0.993584	0.991632
2760	0.990876	0.993838
2780	0.985348	0.98869
2800	0.990698	0.989756
2820	0.984361	0.992372
2840	0.985171	0.990126
2860	0.988495	0.991286
2880	0.985612	0.990893
2900	0.993321	0.989108
2920	0.989247	0.990135
2940	0.982301	0.989683
2960	0.991604	0.992391
2980	0.983463	0.993784
3000	0.9875	0.986832
3020	0.982025	0.992022
3040	0.98313	0.992202
3060	0.978785	0.993163
3080	0.982456	0.991716
3100	0.986714	0.994444
3120	0.994934	0.988391
3140	0.988395	0.993416
3160	0.989141	0.991854
3180	0.987342	0.991421
3200	0.983067	0.989821
3220	0.993513	0.991873
3240	0.991379	0.991793
3260	0.990486	0.992415
3280	0.992431	0.988722
3300	0.985687	0.987064
3320	0.99096	0.99094
3340	0.991338	0.993766
3360	0.986261	0.991039
3380	0.996161	0.991942
3400	0.985844	0.991926
3420	0.986748	0.992288
3440	0.98778	0.990036
3460	0.984009	0.992484
3480	0.987078	0.993464
3500	0.997994	0.988953
3520	0.98853	0.991201
3540	0.986166	0.991654
3560	0.990338	0.990115
3580	0.988172	0.989189
3600	0.991944	0.990046
3620	0.99467	0.988524
3640	0.994797	0.994038
3660	0.98853	0.996214
3680	0.989879	0.991468
3700	0.983589	0.989959
3720	0.985294	0.990158
3740	0.989834	0.990331
3760	0.982105	0.995
3780	0.991199	0.995581
3800	0.989362	0.986836
3820	0.985263	0.988468
3840	0.98674	0.989778
3860	0.980952	0.996212
3880	0.978927	0.995446
3900	0.988911	0.990628
3920	0.992299	0.992625
3940	0.994279	0.990242
3960	0.994089	0.997194
3980	0.990333	0.995593
4000	0.98826	0.989237
4020	0.98913	0.990991
4040	0.988787	0.995644
4060	0.988671	0.992126
4080	0.986214	0.990371
4100	0.984513	0.995017
4120	0.994618	0.992894
4140	0.977703	0.993922
4160	0.989669	0.993132
4180	0.988004	0.99174
4200	0.990991	0.991111
4220	0.991314	0.990899
4240	0.991954	0.994516
4260	0.983522	0.994536
4280	0.979976	0.994525
4300	0.996681	0.990891
4320	0.985885	0.990625
4340	0.987435	0.993561
4360	0.989583	0.993959
4380	0.984832	0.995996
4400	0.991407	0.993176
4420	0.988688	0.987746
4440	0.988938	0.986513
4460	0.99096	0.991353
4480	0.983645	0.990094
4500	0.987209	0.992122
4520	0.985276	0.993271
4540	0.993243	0.993918
4560	0.987437	0.995243
4580	0.99187	0.991053
4600	0.987937	0.984488
4620	0.984848	0.994539
4640	0.995031	0.994238
4660	0.988571	0.99408
4680	0.980198	0.995783
4700	0.994376	0.995228
4720	0.988877	0.990587
4740	0.994835	0.997974
4760	0.985849	0.991214
4780	0.993205	0.992108
4800	0.982822	0.989503
4820	0.990055	0.994429
4840	0.990207	0.987973
4860	0.991536	0.989207
4880	0.98836	0.989288
4900	0.980583	0.992252
4920	0.991576	0.99381
4940	0.995294	0.994822
4960	0.98008	0.993533
4980	0.997509	0.994417
5000	0.996241	0.992348
5020	0.991184	0.989826
5040	0.993939	0.993799
5060	0.983831	0.986723
5080	0.987179	0.993552
5100	0.990579	0.994055
5120	0.986129	0.996495
5140	0.98476	0.99391
5160	0.99284	0.989615
5180	0.99016	0.992177
5200	0.985075	0.98895
5220	0.981366	0.988155
5240	0.985392	0.991905
5260	0.986041	0.989621
5280	0.987294	0.992894
5300	0.98893	0.99191
5320	0.985915	0.990803
5340	0.993557	0.99388
5360	0.979592	0.991043
5380	0.986094	0.994167
5400	0.989899	0.989328
5420	0.997271	0.992095
5440	0.991696	0.996203
5460	0.975325	0.995398
5480	0.98917	0.992377
5500	0.989116	0.992962
5520	0.984536	0.994012
5540	0.992218	0.995871
5560	0.990463	0.990792
5580	0.985782	0.990877
5600	0.98301	0.996264
5620	0.989488	0.995973
5640	0.988432	0.991834
5660	0.99162	0.994517
5680	0.988476	0.991903
5700	0.98679	0.984032
5720	0.982864	0.997157
5740	0.986339	0.991333
5760	0.984375	0.995865
5780	0.982574	0.995261
5800	0.99162	0.995787
5820	0.988173	0.993886
5840	0.992032	0.995448
5860	0.989189	0.993998
5880	0.987484	0.990404
5900	0.993243	0.995671
5920	0.990728	0.994968
5940	0.98727	0.99606
5960	0.994609	0.993421
5980	0.991597	0.990694
6000	0.987069	0.991906
6020	0.991266	0.995757
6040	0.982405	0.988985
6060	0.988981	0.994083
6080	0.996904	0.997039
6100	0.997567	0.995522
6120	0.983696	0.994391
6140	0.994294	0.992395
6160	0.986092	0.994021
6180	0.99183	0.995238
6200	0.994092	0.989139
6220	0.985915	0.994466
6240	0.9869	0.988198
6260	0.990014	0.990399
6280	0.997207	0.991629
6300	0.992743	0.993208
6320	0.990237	0.991318
6340	0.988355	0.994894
6360	0.993094	0.989723
6380	0.994228	0.989309
6400	0.991342	0.990741
6420	0.990536	0.990902
6440	0.988218	0.996097
6460	0.98762	0.995188
6480	0.990551	0.998351
6500	0.983607	0.988898
6520	0.989583	0.991525
6540	0.987988	0.994098
6560	0.988599	0.988075
6580	0.995475	0.990025
6600	0.984173	0.994191
6620	0.988113	0.996667
6640	0.992548	0.996667
6660	0.974441	0.991359
6680	0.99509	0.98323
6700	0.983425	0.996473
6720	0.992436	0.98915
6740	0.9856	0.994814
6760	0.986003	0.990027
6780	0.993243	0.995637
6800	0.988304	0.991928
6820	0.995041	0.995459
6840	0.992515	0.990196
6860	0.99026	0.996479
6880	0.991364	0.99816
6900	0.985359	0.988775
6920	0.981605	0.993464
6940	0.974203	0.992819
6960	0.991776	0.989748
6980	0.993186	0.995292
7000	0.993856	0.990724
7020	0.990596	0.992424
7040	0.989655	0.993014
7060	0.9952	0.994042
7080	0.989437	0.989041
7100	0.996403	0.999021
7120	0.991922	0.998088
7140	0.993496	0.994247
7160	0.994801	0.994526
7180	0.992051	0.995902
7200	0.992819	0.995234
7220	0.996815	0.992886
7240	0.985782	0.99
7260	0.99226	0.994186
7280	0.993289	0.994236
7300	0.983845	0.987342
7320	0.995334	0.990702
7340	0.987159	0.989352
7360	0.985653	0.987455
7380	0.99183	0.992172
7400	0.987061	0.991803
7420	0.995041	0.988741
7440	0.989565	0.99591
7460	0.992945	0.996781
7480	0.995008	0.9924
7500	0.995161	0.995699

## Sheet: S4
Precision/Recall	Method	Metric	Imputation	Copy number	Percentile	Performance
Precision	SeqAligner	Bp	With_Impute	C2	1	0
Precision	SeqAligner	Bp	With_Impute	C2	0.986301	0
Precision	SeqAligner	Bp	With_Impute	C2	0.972603	0
Precision	SeqAligner	Bp	With_Impute	C2	0.958904	0
Precision	SeqAligner	Bp	With_Impute	C2	0.945205	0
Precision	SeqAligner	Bp	With_Impute	C2	0.931507	0
Precision	SeqAligner	Bp	With_Impute	C2	0.917808	0
Precision	SeqAligner	Bp	With_Impute	C2	0.90411	0.238202
Precision	SeqAligner	Bp	With_Impute	C2	0.890411	0.513802
Precision	SeqAligner	Bp	With_Impute	C2	0.876712	0.565426
Precision	SeqAligner	Bp	With_Impute	C2	0.863014	0.595826
Precision	SeqAligner	Bp	With_Impute	C2	0.849315	0.595826
Precision	SeqAligner	Bp	With_Impute	C2	0.835616	0.615447
Precision	SeqAligner	Bp	With_Impute	C2	0.821918	0.624008
Precision	SeqAligner	Bp	With_Impute	C2	0.808219	0.727801
Precision	SeqAligner	Bp	With_Impute	C2	0.794521	0.746398
Precision	SeqAligner	Bp	With_Impute	C2	0.780822	0.783136
Precision	SeqAligner	Bp	With_Impute	C2	0.767123	0.812374
Precision	SeqAligner	Bp	With_Impute	C2	0.753425	0.841132
Precision	SeqAligner	Bp	With_Impute	C2	0.739726	0.85904
Precision	SeqAligner	Bp	With_Impute	C2	0.726027	0.916897
Precision	SeqAligner	Bp	With_Impute	C2	0.712329	0.932192
Precision	SeqAligner	Bp	With_Impute	C2	0.69863	0.995599
Precision	SeqAligner	Bp	With_Impute	C2	0.684932	0.995599
Precision	SeqAligner	Bp	With_Impute	C2	0.671233	0.995728
Precision	SeqAligner	Bp	With_Impute	C2	0.657534	0.998369
Precision	SeqAligner	Bp	With_Impute	C2	0.643836	0.999202
Precision	SeqAligner	Bp	With_Impute	C2	0.630137	0.999936
Precision	SeqAligner	Bp	With_Impute	C2	0.616438	1
Precision	SeqAligner	Bp	With_Impute	C2	0.60274	1
Precision	SeqAligner	Bp	With_Impute	C2	0.589041	1
Precision	SeqAligner	Bp	With_Impute	C2	0.575342	1
Precision	SeqAligner	Bp	With_Impute	C2	0.561644	1
Precision	SeqAligner	Bp	With_Impute	C2	0.547945	1
Precision	SeqAligner	Bp	With_Impute	C2	0.534247	1
Precision	SeqAligner	Bp	With_Impute	C2	0.520548	1
Precision	SeqAligner	Bp	With_Impute	C2	0.506849	1
Precision	SeqAligner	Bp	With_Impute	C2	0.493151	1
Precision	SeqAligner	Bp	With_Impute	C2	0.479452	1
Precision	SeqAligner	Bp	With_Impute	C2	0.465753	1
Precision	SeqAligner	Bp	With_Impute	C2	0.452055	1
Precision	SeqAligner	Bp	With_Impute	C2	0.438356	1
Precision	SeqAligner	Bp	With_Impute	C2	0.424658	1
Precision	SeqAligner	Bp	With_Impute	C2	0.410959	1
Precision	SeqAligner	Bp	With_Impute	C2	0.39726	1
Precision	SeqAligner	Bp	With_Impute	C2	0.383562	1
Precision	SeqAligner	Bp	With_Impute	C2	0.369863	1
Precision	SeqAligner	Bp	With_Impute	C2	0.356164	1
Precision	SeqAligner	Bp	With_Impute	C2	0.342466	1
Precision	SeqAligner	Bp	With_Impute	C2	0.328767	1
Precision	SeqAligner	Bp	With_Impute	C2	0.315068	1
Precision	SeqAligner	Bp	With_Impute	C2	0.30137	1
Precision	SeqAligner	Bp	With_Impute	C2	0.287671	1
Precision	SeqAligner	Bp	With_Impute	C2	0.273973	1
Precision	SeqAligner	Bp	With_Impute	C2	0.260274	1
Precision	SeqAligner	Bp	With_Impute	C2	0.246575	1
Precision	SeqAligner	Bp	With_Impute	C2	0.232877	1
Precision	SeqAligner	Bp	With_Impute	C2	0.219178	1
Precision	SeqAligner	Bp	With_Impute	C2	0.205479	1
Precision	SeqAligner	Bp	With_Impute	C2	0.191781	1
Precision	SeqAligner	Bp	With_Impute	C2	0.178082	1
Precision	SeqAligner	Bp	With_Impute	C2	0.164384	1
Precision	SeqAligner	Bp	With_Impute	C2	0.150685	1
Precision	SeqAligner	Bp	With_Impute	C2	0.136986	1
Precision	SeqAligner	Bp	With_Impute	C2	0.123288	1
Precision	SeqAligner	Bp	With_Impute	C2	0.109589	1
Precision	SeqAligner	Bp	With_Impute	C2	0.0958904	1
Precision	SeqAligner	Bp	With_Impute	C2	0.0821918	1
Precision	SeqAligner	Bp	With_Impute	C2	0.0684932	1
Precision	SeqAligner	Bp	With_Impute	C2	0.0547945	1
Precision	SeqAligner	Bp	With_Impute	C2	0.0410959	1
Precision	SeqAligner	Bp	With_Impute	C2	0.0273973	1
Precision	SeqAligner	Bp	With_Impute	C2	0.0136986	1
Precision	SeqAligner	Bp	With_Impute	C2	0	1
Precision	SeqAligner	Bp	With_Impute	C5	1	0
Precision	SeqAligner	Bp	With_Impute	C5	0.987179	0
Precision	SeqAligner	Bp	With_Impute	C5	0.974359	0
Precision	SeqAligner	Bp	With_Impute	C5	0.961538	0
Precision	SeqAligner	Bp	With_Impute	C5	0.948718	0.230774
Precision	SeqAligner	Bp	With_Impute	C5	0.935897	0.345867
Precision	SeqAligner	Bp	With_Impute	C5	0.923077	0.409923
Precision	SeqAligner	Bp	With_Impute	C5	0.910256	0.571312
Precision	SeqAligner	Bp	With_Impute	C5	0.897436	0.571312
Precision	SeqAligner	Bp	With_Impute	C5	0.884615	0.713081
Precision	SeqAligner	Bp	With_Impute	C5	0.871795	0.723899
Precision	SeqAligner	Bp	With_Impute	C5	0.858974	0.789989
Precision	SeqAligner	Bp	With_Impute	C5	0.846154	0.830746
Precision	SeqAligner	Bp	With_Impute	C5	0.833333	0.843421
Precision	SeqAligner	Bp	With_Impute	C5	0.820513	0.877363
Precision	SeqAligner	Bp	With_Impute	C5	0.807692	0.936826
Precision	SeqAligner	Bp	With_Impute	C5	0.794872	0.994678
Precision	SeqAligner	Bp	With_Impute	C5	0.782051	0.995599
Precision	SeqAligner	Bp	With_Impute	C5	0.769231	0.995599
Precision	SeqAligner	Bp	With_Impute	C5	0.75641	0.99785
Precision	SeqAligner	Bp	With_Impute	C5	0.74359	0.998481
Precision	SeqAligner	Bp	With_Impute	C5	0.730769	0.99902
Precision	SeqAligner	Bp	With_Impute	C5	0.717949	0.999202
Precision	SeqAligner	Bp	With_Impute	C5	0.705128	0.999984
Precision	SeqAligner	Bp	With_Impute	C5	0.692308	1
Precision	SeqAligner	Bp	With_Impute	C5	0.679487	1
Precision	SeqAligner	Bp	With_Impute	C5	0.666667	1
Precision	SeqAligner	Bp	With_Impute	C5	0.653846	1
Precision	SeqAligner	Bp	With_Impute	C5	0.641026	1
Precision	SeqAligner	Bp	With_Impute	C5	0.628205	1
Precision	SeqAligner	Bp	With_Impute	C5	0.615385	1
Precision	SeqAligner	Bp	With_Impute	C5	0.602564	1
Precision	SeqAligner	Bp	With_Impute	C5	0.589744	1
Precision	SeqAligner	Bp	With_Impute	C5	0.576923	1
Precision	SeqAligner	Bp	With_Impute	C5	0.564103	1
Precision	SeqAligner	Bp	With_Impute	C5	0.551282	1
Precision	SeqAligner	Bp	With_Impute	C5	0.538462	1
Precision	SeqAligner	Bp	With_Impute	C5	0.525641	1
Precision	SeqAligner	Bp	With_Impute	C5	0.512821	1
Precision	SeqAligner	Bp	With_Impute	C5	0.5	1
Precision	SeqAligner	Bp	With_Impute	C5	0.487179	1
Precision	SeqAligner	Bp	With_Impute	C5	0.474359	1
Precision	SeqAligner	Bp	With_Impute	C5	0.461538	1
Precision	SeqAligner	Bp	With_Impute	C5	0.448718	1
Precision	SeqAligner	Bp	With_Impute	C5	0.435897	1
Precision	SeqAligner	Bp	With_Impute	C5	0.423077	1
Precision	SeqAligner	Bp	With_Impute	C5	0.410256	1
Precision	SeqAligner	Bp	With_Impute	C5	0.397436	1
Precision	SeqAligner	Bp	With_Impute	C5	0.384615	1
Precision	SeqAligner	Bp	With_Impute	C5	0.371795	1
Precision	SeqAligner	Bp	With_Impute	C5	0.358974	1
Precision	SeqAligner	Bp	With_Impute	C5	0.346154	1
Precision	SeqAligner	Bp	With_Impute	C5	0.333333	1
Precision	SeqAligner	Bp	With_Impute	C5	0.320513	1
Precision	SeqAligner	Bp	With_Impute	C5	0.307692	1
Precision	SeqAligner	Bp	With_Impute	C5	0.294872	1
Precision	SeqAligner	Bp	With_Impute	C5	0.282051	1
Precision	SeqAligner	Bp	With_Impute	C5	0.269231	1
Precision	SeqAligner	Bp	With_Impute	C5	0.25641	1
Precision	SeqAligner	Bp	With_Impute	C5	0.24359	1
Precision	SeqAligner	Bp	With_Impute	C5	0.230769	1
Precision	SeqAligner	Bp	With_Impute	C5	0.217949	1
Precision	SeqAligner	Bp	With_Impute	C5	0.205128	1
Precision	SeqAligner	Bp	With_Impute	C5	0.192308	1
Precision	SeqAligner	Bp	With_Impute	C5	0.179487	1
Precision	SeqAligner	Bp	With_Impute	C5	0.166667	1
Precision	SeqAligner	Bp	With_Impute	C5	0.153846	1
Precision	SeqAligner	Bp	With_Impute	C5	0.141026	1
Precision	SeqAligner	Bp	With_Impute	C5	0.128205	1
Precision	SeqAligner	Bp	With_Impute	C5	0.115385	1
Precision	SeqAligner	Bp	With_Impute	C5	0.102564	1
Precision	SeqAligner	Bp	With_Impute	C5	0.0897436	1
Precision	SeqAligner	Bp	With_Impute	C5	0.0769231	1
Precision	SeqAligner	Bp	With_Impute	C5	0.0641026	1
Precision	SeqAligner	Bp	With_Impute	C5	0.0512821	1
Precision	SeqAligner	Bp	With_Impute	C5	0.0384615	1
Precision	SeqAligner	Bp	With_Impute	C5	0.025641	1
Precision	SeqAligner	Bp	With_Impute	C5	0.0128205	1
Precision	SeqAligner	Bp	With_Impute	C5	0	1
Precision	SeqAligner	Bp	With_Impute	C10	1	0
Precision	SeqAligner	Bp	With_Impute	C10	0.987342	0
Precision	SeqAligner	Bp	With_Impute	C10	0.974684	0.0333159
Precision	SeqAligner	Bp	With_Impute	C10	0.962025	0.170167
Precision	SeqAligner	Bp	With_Impute	C10	0.949367	0.238202
Precision	SeqAligner	Bp	With_Impute	C10	0.936709	0.307341
Precision	SeqAligner	Bp	With_Impute	C10	0.924051	0.339612
Precision	SeqAligner	Bp	With_Impute	C10	0.911392	0.581393
Precision	SeqAligner	Bp	With_Impute	C10	0.898734	0.676562
Precision	SeqAligner	Bp	With_Impute	C10	0.886076	0.723899
Precision	SeqAligner	Bp	With_Impute	C10	0.873418	0.743304
Precision	SeqAligner	Bp	With_Impute	C10	0.860759	0.755652
Precision	SeqAligner	Bp	With_Impute	C10	0.848101	0.843421
Precision	SeqAligner	Bp	With_Impute	C10	0.835443	0.886175
Precision	SeqAligner	Bp	With_Impute	C10	0.822785	0.990715
Precision	SeqAligner	Bp	With_Impute	C10	0.810127	0.995599
Precision	SeqAligner	Bp	With_Impute	C10	0.797468	0.995599
Precision	SeqAligner	Bp	With_Impute	C10	0.78481	0.996496
Precision	SeqAligner	Bp	With_Impute	C10	0.772152	0.996727
Precision	SeqAligner	Bp	With_Impute	C10	0.759494	0.99785
Precision	SeqAligner	Bp	With_Impute	C10	0.746835	0.998259
Precision	SeqAligner	Bp	With_Impute	C10	0.734177	0.999202
Precision	SeqAligner	Bp	With_Impute	C10	0.721519	0.999771
Precision	SeqAligner	Bp	With_Impute	C10	0.708861	0.999803
Precision	SeqAligner	Bp	With_Impute	C10	0.696203	0.999913
Precision	SeqAligner	Bp	With_Impute	C10	0.683544	0.999947
Precision	SeqAligner	Bp	With_Impute	C10	0.670886	0.999991
Precision	SeqAligner	Bp	With_Impute	C10	0.658228	0.999991
Precision	SeqAligner	Bp	With_Impute	C10	0.64557	1
Precision	SeqAligner	Bp	With_Impute	C10	0.632911	1
Precision	SeqAligner	Bp	With_Impute	C10	0.620253	1
Precision	SeqAligner	Bp	With_Impute	C10	0.607595	1
Precision	SeqAligner	Bp	With_Impute	C10	0.594937	1
Precision	SeqAligner	Bp	With_Impute	C10	0.582278	1
Precision	SeqAligner	Bp	With_Impute	C10	0.56962	1
Precision	SeqAligner	Bp	With_Impute	C10	0.556962	1
Precision	SeqAligner	Bp	With_Impute	C10	0.544304	1
Precision	SeqAligner	Bp	With_Impute	C10	0.531646	1
Precision	SeqAligner	Bp	With_Impute	C10	0.518987	1
Precision	SeqAligner	Bp	With_Impute	C10	0.506329	1
Precision	SeqAligner	Bp	With_Impute	C10	0.493671	1
Precision	SeqAligner	Bp	With_Impute	C10	0.481013	1
Precision	SeqAligner	Bp	With_Impute	C10	0.468354	1
Precision	SeqAligner	Bp	With_Impute	C10	0.455696	1
Precision	SeqAligner	Bp	With_Impute	C10	0.443038	1
Precision	SeqAligner	Bp	With_Impute	C10	0.43038	1
Precision	SeqAligner	Bp	With_Impute	C10	0.417722	1
Precision	SeqAligner	Bp	With_Impute	C10	0.405063	1
Precision	SeqAligner	Bp	With_Impute	C10	0.392405	1
Precision	SeqAligner	Bp	With_Impute	C10	0.379747	1
Precision	SeqAligner	Bp	With_Impute	C10	0.367089	1
Precision	SeqAligner	Bp	With_Impute	C10	0.35443	1
Precision	SeqAligner	Bp	With_Impute	C10	0.341772	1
Precision	SeqAligner	Bp	With_Impute	C10	0.329114	1
Precision	SeqAligner	Bp	With_Impute	C10	0.316456	1
Precision	SeqAligner	Bp	With_Impute	C10	0.303797	1
Precision	SeqAligner	Bp	With_Impute	C10	0.291139	1
Precision	SeqAligner	Bp	With_Impute	C10	0.278481	1
Precision	SeqAligner	Bp	With_Impute	C10	0.265823	1
Precision	SeqAligner	Bp	With_Impute	C10	0.253165	1
Precision	SeqAligner	Bp	With_Impute	C10	0.240506	1
Precision	SeqAligner	Bp	With_Impute	C10	0.227848	1
Precision	SeqAligner	Bp	With_Impute	C10	0.21519	1
Precision	SeqAligner	Bp	With_Impute	C10	0.202532	1
Precision	SeqAligner	Bp	With_Impute	C10	0.189873	1
Precision	SeqAligner	Bp	With_Impute	C10	0.177215	1
Precision	SeqAligner	Bp	With_Impute	C10	0.164557	1
Precision	SeqAligner	Bp	With_Impute	C10	0.151899	1
Precision	SeqAligner	Bp	With_Impute	C10	0.139241	1
Precision	SeqAligner	Bp	With_Impute	C10	0.126582	1
Precision	SeqAligner	Bp	With_Impute	C10	0.113924	1
Precision	SeqAligner	Bp	With_Impute	C10	0.101266	1
Precision	SeqAligner	Bp	With_Impute	C10	0.0886076	1
Precision	SeqAligner	Bp	With_Impute	C10	0.0759494	1
Precision	SeqAligner	Bp	With_Impute	C10	0.0632911	1
Precision	SeqAligner	Bp	With_Impute	C10	0.0506329	1
Precision	SeqAligner	Bp	With_Impute	C10	0.0379747	1
Precision	SeqAligner	Bp	With_Impute	C10	0.0253165	1
Precision	SeqAligner	Bp	With_Impute	C10	0.0126582	1
Precision	SeqAligner	Bp	With_Impute	C10	0	1
Precision	SeqAligner	Bp	With_Impute	C20	1	0
Precision	SeqAligner	Bp	With_Impute	C20	0.987342	0
Precision	SeqAligner	Bp	With_Impute	C20	0.974684	0
Precision	SeqAligner	Bp	With_Impute	C20	0.962025	0.230774
Precision	SeqAligner	Bp	With_Impute	C20	0.949367	0.307341
Precision	SeqAligner	Bp	With_Impute	C20	0.936709	0.495222
Precision	SeqAligner	Bp	With_Impute	C20	0.924051	0.590074
Precision	SeqAligner	Bp	With_Impute	C20	0.911392	0.592667
Precision	SeqAligner	Bp	With_Impute	C20	0.898734	0.601834
Precision	SeqAligner	Bp	With_Impute	C20	0.886076	0.628605
Precision	SeqAligner	Bp	With_Impute	C20	0.873418	0.691259
Precision	SeqAligner	Bp	With_Impute	C20	0.860759	0.723899
Precision	SeqAligner	Bp	With_Impute	C20	0.848101	0.755652
Precision	SeqAligner	Bp	With_Impute	C20	0.835443	0.990715
Precision	SeqAligner	Bp	With_Impute	C20	0.822785	0.995599
Precision	SeqAligner	Bp	With_Impute	C20	0.810127	0.995599
Precision	SeqAligner	Bp	With_Impute	C20	0.797468	0.996496
Precision	SeqAligner	Bp	With_Impute	C20	0.78481	0.99785
Precision	SeqAligner	Bp	With_Impute	C20	0.772152	0.998259
Precision	SeqAligner	Bp	With_Impute	C20	0.759494	0.999855
Precision	SeqAligner	Bp	With_Impute	C20	0.746835	0.999855
Precision	SeqAligner	Bp	With_Impute	C20	0.734177	0.999939
Precision	SeqAligner	Bp	With_Impute	C20	0.721519	0.999947
Precision	SeqAligner	Bp	With_Impute	C20	0.708861	0.999994
Precision	SeqAligner	Bp	With_Impute	C20	0.696203	1
Precision	SeqAligner	Bp	With_Impute	C20	0.683544	1
Precision	SeqAligner	Bp	With_Impute	C20	0.670886	1
Precision	SeqAligner	Bp	With_Impute	C20	0.658228	1
Precision	SeqAligner	Bp	With_Impute	C20	0.64557	1
Precision	SeqAligner	Bp	With_Impute	C20	0.632911	1
Precision	SeqAligner	Bp	With_Impute	C20	0.620253	1
Precision	SeqAligner	Bp	With_Impute	C20	0.607595	1
Precision	SeqAligner	Bp	With_Impute	C20	0.594937	1
Precision	SeqAligner	Bp	With_Impute	C20	0.582278	1
Precision	SeqAligner	Bp	With_Impute	C20	0.56962	1
Precision	SeqAligner	Bp	With_Impute	C20	0.556962	1
Precision	SeqAligner	Bp	With_Impute	C20	0.544304	1
Precision	SeqAligner	Bp	With_Impute	C20	0.531646	1
Precision	SeqAligner	Bp	With_Impute	C20	0.518987	1
Precision	SeqAligner	Bp	With_Impute	C20	0.506329	1
Precision	SeqAligner	Bp	With_Impute	C20	0.493671	1
Precision	SeqAligner	Bp	With_Impute	C20	0.481013	1
Precision	SeqAligner	Bp	With_Impute	C20	0.468354	1
Precision	SeqAligner	Bp	With_Impute	C20	0.455696	1
Precision	SeqAligner	Bp	With_Impute	C20	0.443038	1
Precision	SeqAligner	Bp	With_Impute	C20	0.43038	1
Precision	SeqAligner	Bp	With_Impute	C20	0.417722	1
Precision	SeqAligner	Bp	With_Impute	C20	0.405063	1
Precision	SeqAligner	Bp	With_Impute	C20	0.392405	1
Precision	SeqAligner	Bp	With_Impute	C20	0.379747	1
Precision	SeqAligner	Bp	With_Impute	C20	0.367089	1
Precision	SeqAligner	Bp	With_Impute	C20	0.35443	1
Precision	SeqAligner	Bp	With_Impute	C20	0.341772	1
Precision	SeqAligner	Bp	With_Impute	C20	0.329114	1
Precision	SeqAligner	Bp	With_Impute	C20	0.316456	1
Precision	SeqAligner	Bp	With_Impute	C20	0.303797	1
Precision	SeqAligner	Bp	With_Impute	C20	0.291139	1
Precision	SeqAligner	Bp	With_Impute	C20	0.278481	1
Precision	SeqAligner	Bp	With_Impute	C20	0.265823	1
Precision	SeqAligner	Bp	With_Impute	C20	0.253165	1
Precision	SeqAligner	Bp	With_Impute	C20	0.240506	1
Precision	SeqAligner	Bp	With_Impute	C20	0.227848	1
Precision	SeqAligner	Bp	With_Impute	C20	0.21519	1
Precision	SeqAligner	Bp	With_Impute	C20	0.202532	1
Precision	SeqAligner	Bp	With_Impute	C20	0.189873	1
Precision	SeqAligner	Bp	With_Impute	C20	0.177215	1
Precision	SeqAligner	Bp	With_Impute	C20	0.164557	1
Precision	SeqAligner	Bp	With_Impute	C20	0.151899	1
Precision	SeqAligner	Bp	With_Impute	C20	0.139241	1
Precision	SeqAligner	Bp	With_Impute	C20	0.126582	1
Precision	SeqAligner	Bp	With_Impute	C20	0.113924	1
Precision	SeqAligner	Bp	With_Impute	C20	0.101266	1
Precision	SeqAligner	Bp	With_Impute	C20	0.0886076	1
Precision	SeqAligner	Bp	With_Impute	C20	0.0759494	1
Precision	SeqAligner	Bp	With_Impute	C20	0.0632911	1
Precision	SeqAligner	Bp	With_Impute	C20	0.0506329	1
Precision	SeqAligner	Bp	With_Impute	C20	0.0379747	1
Precision	SeqAligner	Bp	With_Impute	C20	0.0253165	1
Precision	SeqAligner	Bp	With_Impute	C20	0.0126582	1
Precision	SeqAligner	Bp	With_Impute	C20	0	1
Precision	SeqAligner	Bp	No_Impute	C2	1	0
Precision	SeqAligner	Bp	No_Impute	C2	0.988095	0
Precision	SeqAligner	Bp	No_Impute	C2	0.97619	0
Precision	SeqAligner	Bp	No_Impute	C2	0.964286	0
Precision	SeqAligner	Bp	No_Impute	C2	0.952381	0
Precision	SeqAligner	Bp	No_Impute	C2	0.940476	0
Precision	SeqAligner	Bp	No_Impute	C2	0.928571	0
Precision	SeqAligner	Bp	No_Impute	C2	0.916667	0
Precision	SeqAligner	Bp	No_Impute	C2	0.904762	0.0827298
Precision	SeqAligner	Bp	No_Impute	C2	0.892857	0.134924
Precision	SeqAligner	Bp	No_Impute	C2	0.880952	0.148785
Precision	SeqAligner	Bp	No_Impute	C2	0.869048	0.189829
Precision	SeqAligner	Bp	No_Impute	C2	0.857143	0.189829
Precision	SeqAligner	Bp	No_Impute	C2	0.845238	0.190204
Precision	SeqAligner	Bp	No_Impute	C2	0.833333	0.217463
Precision	SeqAligner	Bp	No_Impute	C2	0.821429	0.230463
Precision	SeqAligner	Bp	No_Impute	C2	0.809524	0.24693
Precision	SeqAligner	Bp	No_Impute	C2	0.797619	0.24693
Precision	SeqAligner	Bp	No_Impute	C2	0.785714	0.253872
Precision	SeqAligner	Bp	No_Impute	C2	0.77381	0.261756
Precision	SeqAligner	Bp	No_Impute	C2	0.761905	0.283139
Precision	SeqAligner	Bp	No_Impute	C2	0.75	0.321993
Precision	SeqAligner	Bp	No_Impute	C2	0.738095	0.386432
Precision	SeqAligner	Bp	No_Impute	C2	0.72619	0.404811
Precision	SeqAligner	Bp	No_Impute	C2	0.714286	0.431658
Precision	SeqAligner	Bp	No_Impute	C2	0.702381	0.438947
Precision	SeqAligner	Bp	No_Impute	C2	0.690476	0.440884
Precision	SeqAligner	Bp	No_Impute	C2	0.678571	0.450106
Precision	SeqAligner	Bp	No_Impute	C2	0.666667	0.486328
Precision	SeqAligner	Bp	No_Impute	C2	0.654762	0.498227
Precision	SeqAligner	Bp	No_Impute	C2	0.642857	0.515727
Precision	SeqAligner	Bp	No_Impute	C2	0.630952	0.517922
Precision	SeqAligner	Bp	No_Impute	C2	0.619048	0.531735
Precision	SeqAligner	Bp	No_Impute	C2	0.607143	0.559601
Precision	SeqAligner	Bp	No_Impute	C2	0.595238	0.563851
Precision	SeqAligner	Bp	No_Impute	C2	0.583333	0.566731
Precision	SeqAligner	Bp	No_Impute	C2	0.571429	0.595387
Precision	SeqAligner	Bp	No_Impute	C2	0.559524	0.60607
Precision	SeqAligner	Bp	No_Impute	C2	0.547619	0.68333
Precision	SeqAligner	Bp	No_Impute	C2	0.535714	0.702551
Precision	SeqAligner	Bp	No_Impute	C2	0.52381	0.722372
Precision	SeqAligner	Bp	No_Impute	C2	0.511905	0.727556
Precision	SeqAligner	Bp	No_Impute	C2	0.5	0.774227
Precision	SeqAligner	Bp	No_Impute	C2	0.488095	0.811622
Precision	SeqAligner	Bp	No_Impute	C2	0.47619	0.839231
Precision	SeqAligner	Bp	No_Impute	C2	0.464286	0.856916
Precision	SeqAligner	Bp	No_Impute	C2	0.452381	0.913323
Precision	SeqAligner	Bp	No_Impute	C2	0.440476	0.916897
Precision	SeqAligner	Bp	No_Impute	C2	0.428571	0.944145
Precision	SeqAligner	Bp	No_Impute	C2	0.416667	1
Precision	SeqAligner	Bp	No_Impute	C2	0.404762	1
Precision	SeqAligner	Bp	No_Impute	C2	0.392857	1
Precision	SeqAligner	Bp	No_Impute	C2	0.380952	1
Precision	SeqAligner	Bp	No_Impute	C2	0.369048	1
Precision	SeqAligner	Bp	No_Impute	C2	0.357143	1
Precision	SeqAligner	Bp	No_Impute	C2	0.345238	1
Precision	SeqAligner	Bp	No_Impute	C2	0.333333	1
Precision	SeqAligner	Bp	No_Impute	C2	0.321429	1
Precision	SeqAligner	Bp	No_Impute	C2	0.309524	1
Precision	SeqAligner	Bp	No_Impute	C2	0.297619	1
Precision	SeqAligner	Bp	No_Impute	C2	0.285714	1
Precision	SeqAligner	Bp	No_Impute	C2	0.27381	1
Precision	SeqAligner	Bp	No_Impute	C2	0.261905	1
Precision	SeqAligner	Bp	No_Impute	C2	0.25	1
Precision	SeqAligner	Bp	No_Impute	C2	0.238095	1
Precision	SeqAligner	Bp	No_Impute	C2	0.22619	1
Precision	SeqAligner	Bp	No_Impute	C2	0.214286	1
Precision	SeqAligner	Bp	No_Impute	C2	0.202381	1
Precision	SeqAligner	Bp	No_Impute	C2	0.190476	1
Precision	SeqAligner	Bp	No_Impute	C2	0.178571	1
Precision	SeqAligner	Bp	No_Impute	C2	0.166667	1
Precision	SeqAligner	Bp	No_Impute	C2	0.154762	1
Precision	SeqAligner	Bp	No_Impute	C2	0.142857	1
Precision	SeqAligner	Bp	No_Impute	C2	0.130952	1
Precision	SeqAligner	Bp	No_Impute	C2	0.119048	1
Precision	SeqAligner	Bp	No_Impute	C2	0.107143	1
Precision	SeqAligner	Bp	No_Impute	C2	0.0952381	1
Precision	SeqAligner	Bp	No_Impute	C2	0.0833333	1
Precision	SeqAligner	Bp	No_Impute	C2	0.0714286	1
Precision	SeqAligner	Bp	No_Impute	C2	0.0595238	1
Precision	SeqAligner	Bp	No_Impute	C2	0.047619	1
Precision	SeqAligner	Bp	No_Impute	C2	0.0357143	1
Precision	SeqAligner	Bp	No_Impute	C2	0.0238095	1
Precision	SeqAligner	Bp	No_Impute	C2	0.0119048	1
Precision	SeqAligner	Bp	No_Impute	C2	0	1
Precision	SeqAligner	Bp	No_Impute	C5	1	0
Precision	SeqAligner	Bp	No_Impute	C5	0.988095	0
Precision	SeqAligner	Bp	No_Impute	C5	0.97619	0
Precision	SeqAligner	Bp	No_Impute	C5	0.964286	0
Precision	SeqAligner	Bp	No_Impute	C5	0.952381	0
Precision	SeqAligner	Bp	No_Impute	C5	0.940476	0
Precision	SeqAligner	Bp	No_Impute	C5	0.928571	0
Precision	SeqAligner	Bp	No_Impute	C5	0.916667	0.0827298
Precision	SeqAligner	Bp	No_Impute	C5	0.904762	0.134924
Precision	SeqAligner	Bp	No_Impute	C5	0.892857	0.179044
Precision	SeqAligner	Bp	No_Impute	C5	0.880952	0.217463
Precision	SeqAligner	Bp	No_Impute	C5	0.869048	0.230463
Precision	SeqAligner	Bp	No_Impute	C5	0.857143	0.271179
Precision	SeqAligner	Bp	No_Impute	C5	0.845238	0.285698
Precision	SeqAligner	Bp	No_Impute	C5	0.833333	0.333107
Precision	SeqAligner	Bp	No_Impute	C5	0.821429	0.40335
Precision	SeqAligner	Bp	No_Impute	C5	0.809524	0.406254
Precision	SeqAligner	Bp	No_Impute	C5	0.797619	0.416522
Precision	SeqAligner	Bp	No_Impute	C5	0.785714	0.450106
Precision	SeqAligner	Bp	No_Impute	C5	0.77381	0.501208
Precision	SeqAligner	Bp	No_Impute	C5	0.761905	0.531735
Precision	SeqAligner	Bp	No_Impute	C5	0.75	0.557815
Precision	SeqAligner	Bp	No_Impute	C5	0.738095	0.578105
Precision	SeqAligner	Bp	No_Impute	C5	0.72619	0.578105
Precision	SeqAligner	Bp	No_Impute	C5	0.714286	0.60607
Precision	SeqAligner	Bp	No_Impute	C5	0.702381	0.644166
Precision	SeqAligner	Bp	No_Impute	C5	0.690476	0.687237
Precision	SeqAligner	Bp	No_Impute	C5	0.678571	0.69636
Precision	SeqAligner	Bp	No_Impute	C5	0.666667	0.722372
Precision	SeqAligner	Bp	No_Impute	C5	0.654762	0.739906
Precision	SeqAligner	Bp	No_Impute	C5	0.642857	0.75387
Precision	SeqAligner	Bp	No_Impute	C5	0.630952	0.76122
Precision	SeqAligner	Bp	No_Impute	C5	0.619048	0.764372
Precision	SeqAligner	Bp	No_Impute	C5	0.607143	0.765539
Precision	SeqAligner	Bp	No_Impute	C5	0.595238	0.815022
Precision	SeqAligner	Bp	No_Impute	C5	0.583333	0.843421
Precision	SeqAligner	Bp	No_Impute	C5	0.571429	0.862357
Precision	SeqAligner	Bp	No_Impute	C5	0.559524	0.890488
Precision	SeqAligner	Bp	No_Impute	C5	0.547619	0.904229
Precision	SeqAligner	Bp	No_Impute	C5	0.535714	0.908553
Precision	SeqAligner	Bp	No_Impute	C5	0.52381	1
Precision	SeqAligner	Bp	No_Impute	C5	0.511905	1
Precision	SeqAligner	Bp	No_Impute	C5	0.5	1
Precision	SeqAligner	Bp	No_Impute	C5	0.488095	1
Precision	SeqAligner	Bp	No_Impute	C5	0.47619	1
Precision	SeqAligner	Bp	No_Impute	C5	0.464286	1
Precision	SeqAligner	Bp	No_Impute	C5	0.452381	1
Precision	SeqAligner	Bp	No_Impute	C5	0.440476	1
Precision	SeqAligner	Bp	No_Impute	C5	0.428571	1
Precision	SeqAligner	Bp	No_Impute	C5	0.416667	1
Precision	SeqAligner	Bp	No_Impute	C5	0.404762	1
Precision	SeqAligner	Bp	No_Impute	C5	0.392857	1
Precision	SeqAligner	Bp	No_Impute	C5	0.380952	1
Precision	SeqAligner	Bp	No_Impute	C5	0.369048	1
Precision	SeqAligner	Bp	No_Impute	C5	0.357143	1
Precision	SeqAligner	Bp	No_Impute	C5	0.345238	1
Precision	SeqAligner	Bp	No_Impute	C5	0.333333	1
Precision	SeqAligner	Bp	No_Impute	C5	0.321429	1
Precision	SeqAligner	Bp	No_Impute	C5	0.309524	1
Precision	SeqAligner	Bp	No_Impute	C5	0.297619	1
Precision	SeqAligner	Bp	No_Impute	C5	0.285714	1
Precision	SeqAligner	Bp	No_Impute	C5	0.27381	1
Precision	SeqAligner	Bp	No_Impute	C5	0.261905	1
Precision	SeqAligner	Bp	No_Impute	C5	0.25	1
Precision	SeqAligner	Bp	No_Impute	C5	0.238095	1
Precision	SeqAligner	Bp	No_Impute	C5	0.22619	1
Precision	SeqAligner	Bp	No_Impute	C5	0.214286	1
Precision	SeqAligner	Bp	No_Impute	C5	0.202381	1
Precision	SeqAligner	Bp	No_Impute	C5	0.190476	1
Precision	SeqAligner	Bp	No_Impute	C5	0.178571	1
Precision	SeqAligner	Bp	No_Impute	C5	0.166667	1
Precision	SeqAligner	Bp	No_Impute	C5	0.154762	1
Precision	SeqAligner	Bp	No_Impute	C5	0.142857	1
Precision	SeqAligner	Bp	No_Impute	C5	0.130952	1
Precision	SeqAligner	Bp	No_Impute	C5	0.119048	1
Precision	SeqAligner	Bp	No_Impute	C5	0.107143	1
Precision	SeqAligner	Bp	No_Impute	C5	0.0952381	1
Precision	SeqAligner	Bp	No_Impute	C5	0.0833333	1
Precision	SeqAligner	Bp	No_Impute	C5	0.0714286	1
Precision	SeqAligner	Bp	No_Impute	C5	0.0595238	1
Precision	SeqAligner	Bp	No_Impute	C5	0.047619	1
Precision	SeqAligner	Bp	No_Impute	C5	0.0357143	1
Precision	SeqAligner	Bp	No_Impute	C5	0.0238095	1
Precision	SeqAligner	Bp	No_Impute	C5	0.0119048	1
Precision	SeqAligner	Bp	No_Impute	C5	0	1
Precision	SeqAligner	Bp	No_Impute	C10	1	0
Precision	SeqAligner	Bp	No_Impute	C10	0.988095	0
Precision	SeqAligner	Bp	No_Impute	C10	0.97619	0
Precision	SeqAligner	Bp	No_Impute	C10	0.964286	0
Precision	SeqAligner	Bp	No_Impute	C10	0.952381	0
Precision	SeqAligner	Bp	No_Impute	C10	0.940476	0
Precision	SeqAligner	Bp	No_Impute	C10	0.928571	0
Precision	SeqAligner	Bp	No_Impute	C10	0.916667	0.0827298
Precision	SeqAligner	Bp	No_Impute	C10	0.904762	0.134924
Precision	SeqAligner	Bp	No_Impute	C10	0.892857	0.177173
Precision	SeqAligner	Bp	No_Impute	C10	0.880952	0.179044
Precision	SeqAligner	Bp	No_Impute	C10	0.869048	0.217463
Precision	SeqAligner	Bp	No_Impute	C10	0.857143	0.230463
Precision	SeqAligner	Bp	No_Impute	C10	0.845238	0.310395
Precision	SeqAligner	Bp	No_Impute	C10	0.833333	0.380841
Precision	SeqAligner	Bp	No_Impute	C10	0.821429	0.404811
Precision	SeqAligner	Bp	No_Impute	C10	0.809524	0.406606
Precision	SeqAligner	Bp	No_Impute	C10	0.797619	0.416522
Precision	SeqAligner	Bp	No_Impute	C10	0.785714	0.487845
Precision	SeqAligner	Bp	No_Impute	C10	0.77381	0.557815
Precision	SeqAligner	Bp	No_Impute	C10	0.761905	0.577901
Precision	SeqAligner	Bp	No_Impute	C10	0.75	0.60607
Precision	SeqAligner	Bp	No_Impute	C10	0.738095	0.618835
Precision	SeqAligner	Bp	No_Impute	C10	0.72619	0.69636
Precision	SeqAligner	Bp	No_Impute	C10	0.714286	0.706165
Precision	SeqAligner	Bp	No_Impute	C10	0.702381	0.710484
Precision	SeqAligner	Bp	No_Impute	C10	0.690476	0.722372
Precision	SeqAligner	Bp	No_Impute	C10	0.678571	0.739906
Precision	SeqAligner	Bp	No_Impute	C10	0.666667	0.75387
Precision	SeqAligner	Bp	No_Impute	C10	0.654762	0.765539
Precision	SeqAligner	Bp	No_Impute	C10	0.642857	0.843421
Precision	SeqAligner	Bp	No_Impute	C10	0.630952	0.862357
Precision	SeqAligner	Bp	No_Impute	C10	0.619048	0.886175
Precision	SeqAligner	Bp	No_Impute	C10	0.607143	0.890488
Precision	SeqAligner	Bp	No_Impute	C10	0.595238	0.938474
Precision	SeqAligner	Bp	No_Impute	C10	0.583333	1
Precision	SeqAligner	Bp	No_Impute	C10	0.571429	1
Precision	SeqAligner	Bp	No_Impute	C10	0.559524	1
Precision	SeqAligner	Bp	No_Impute	C10	0.547619	1
Precision	SeqAligner	Bp	No_Impute	C10	0.535714	1
Precision	SeqAligner	Bp	No_Impute	C10	0.52381	1
Precision	SeqAligner	Bp	No_Impute	C10	0.511905	1
Precision	SeqAligner	Bp	No_Impute	C10	0.5	1
Precision	SeqAligner	Bp	No_Impute	C10	0.488095	1
Precision	SeqAligner	Bp	No_Impute	C10	0.47619	1
Precision	SeqAligner	Bp	No_Impute	C10	0.464286	1
Precision	SeqAligner	Bp	No_Impute	C10	0.452381	1
Precision	SeqAligner	Bp	No_Impute	C10	0.440476	1
Precision	SeqAligner	Bp	No_Impute	C10	0.428571	1
Precision	SeqAligner	Bp	No_Impute	C10	0.416667	1
Precision	SeqAligner	Bp	No_Impute	C10	0.404762	1
Precision	SeqAligner	Bp	No_Impute	C10	0.392857	1
Precision	SeqAligner	Bp	No_Impute	C10	0.380952	1
Precision	SeqAligner	Bp	No_Impute	C10	0.369048	1
Precision	SeqAligner	Bp	No_Impute	C10	0.357143	1
Precision	SeqAligner	Bp	No_Impute	C10	0.345238	1
Precision	SeqAligner	Bp	No_Impute	C10	0.333333	1
Precision	SeqAligner	Bp	No_Impute	C10	0.321429	1
Precision	SeqAligner	Bp	No_Impute	C10	0.309524	1
Precision	SeqAligner	Bp	No_Impute	C10	0.297619	1
Precision	SeqAligner	Bp	No_Impute	C10	0.285714	1
Precision	SeqAligner	Bp	No_Impute	C10	0.27381	1
Precision	SeqAligner	Bp	No_Impute	C10	0.261905	1
Precision	SeqAligner	Bp	No_Impute	C10	0.25	1
Precision	SeqAligner	Bp	No_Impute	C10	0.238095	1
Precision	SeqAligner	Bp	No_Impute	C10	0.22619	1
Precision	SeqAligner	Bp	No_Impute	C10	0.214286	1
Precision	SeqAligner	Bp	No_Impute	C10	0.202381	1
Precision	SeqAligner	Bp	No_Impute	C10	0.190476	1
Precision	SeqAligner	Bp	No_Impute	C10	0.178571	1
Precision	SeqAligner	Bp	No_Impute	C10	0.166667	1
Precision	SeqAligner	Bp	No_Impute	C10	0.154762	1
Precision	SeqAligner	Bp	No_Impute	C10	0.142857	1
Precision	SeqAligner	Bp	No_Impute	C10	0.130952	1
Precision	SeqAligner	Bp	No_Impute	C10	0.119048	1
Precision	SeqAligner	Bp	No_Impute	C10	0.107143	1
Precision	SeqAligner	Bp	No_Impute	C10	0.0952381	1
Precision	SeqAligner	Bp	No_Impute	C10	0.0833333	1
Precision	SeqAligner	Bp	No_Impute	C10	0.0714286	1
Precision	SeqAligner	Bp	No_Impute	C10	0.0595238	1
Precision	SeqAligner	Bp	No_Impute	C10	0.047619	1
Precision	SeqAligner	Bp	No_Impute	C10	0.0357143	1
Precision	SeqAligner	Bp	No_Impute	C10	0.0238095	1
Precision	SeqAligner	Bp	No_Impute	C10	0.0119048	1
Precision	SeqAligner	Bp	No_Impute	C10	0	1
Precision	SeqAligner	Bp	No_Impute	C20	1	0
Precision	SeqAligner	Bp	No_Impute	C20	0.988095	0
Precision	SeqAligner	Bp	No_Impute	C20	0.97619	0
Precision	SeqAligner	Bp	No_Impute	C20	0.964286	0
Precision	SeqAligner	Bp	No_Impute	C20	0.952381	0
Precision	SeqAligner	Bp	No_Impute	C20	0.940476	0
Precision	SeqAligner	Bp	No_Impute	C20	0.928571	0
Precision	SeqAligner	Bp	No_Impute	C20	0.916667	0.0827298
Precision	SeqAligner	Bp	No_Impute	C20	0.904762	0.177173
Precision	SeqAligner	Bp	No_Impute	C20	0.892857	0.179044
Precision	SeqAligner	Bp	No_Impute	C20	0.880952	0.230463
Precision	SeqAligner	Bp	No_Impute	C20	0.869048	0.237768
Precision	SeqAligner	Bp	No_Impute	C20	0.857143	0.333107
Precision	SeqAligner	Bp	No_Impute	C20	0.845238	0.38207
Precision	SeqAligner	Bp	No_Impute	C20	0.833333	0.416522
Precision	SeqAligner	Bp	No_Impute	C20	0.821429	0.444871
Precision	SeqAligner	Bp	No_Impute	C20	0.809524	0.450106
Precision	SeqAligner	Bp	No_Impute	C20	0.797619	0.592275
Precision	SeqAligner	Bp	No_Impute	C20	0.785714	0.592667
Precision	SeqAligner	Bp	No_Impute	C20	0.77381	0.666667
Precision	SeqAligner	Bp	No_Impute	C20	0.761905	0.687237
Precision	SeqAligner	Bp	No_Impute	C20	0.75	0.69636
Precision	SeqAligner	Bp	No_Impute	C20	0.738095	0.706165
Precision	SeqAligner	Bp	No_Impute	C20	0.72619	0.739906
Precision	SeqAligner	Bp	No_Impute	C20	0.714286	0.75387
Precision	SeqAligner	Bp	No_Impute	C20	0.702381	0.754724
Precision	SeqAligner	Bp	No_Impute	C20	0.690476	0.842005
Precision	SeqAligner	Bp	No_Impute	C20	0.678571	0.86094
Precision	SeqAligner	Bp	No_Impute	C20	0.666667	0.903884
Precision	SeqAligner	Bp	No_Impute	C20	0.654762	0.938474
Precision	SeqAligner	Bp	No_Impute	C20	0.642857	0.971196
Precision	SeqAligner	Bp	No_Impute	C20	0.630952	1
Precision	SeqAligner	Bp	No_Impute	C20	0.619048	1
Precision	SeqAligner	Bp	No_Impute	C20	0.607143	1
Precision	SeqAligner	Bp	No_Impute	C20	0.595238	1
Precision	SeqAligner	Bp	No_Impute	C20	0.583333	1
Precision	SeqAligner	Bp	No_Impute	C20	0.571429	1
Precision	SeqAligner	Bp	No_Impute	C20	0.559524	1
Precision	SeqAligner	Bp	No_Impute	C20	0.547619	1
Precision	SeqAligner	Bp	No_Impute	C20	0.535714	1
Precision	SeqAligner	Bp	No_Impute	C20	0.52381	1
Precision	SeqAligner	Bp	No_Impute	C20	0.511905	1
Precision	SeqAligner	Bp	No_Impute	C20	0.5	1
Precision	SeqAligner	Bp	No_Impute	C20	0.488095	1
Precision	SeqAligner	Bp	No_Impute	C20	0.47619	1
Precision	SeqAligner	Bp	No_Impute	C20	0.464286	1
Precision	SeqAligner	Bp	No_Impute	C20	0.452381	1
Precision	SeqAligner	Bp	No_Impute	C20	0.440476	1
Precision	SeqAligner	Bp	No_Impute	C20	0.428571	1
Precision	SeqAligner	Bp	No_Impute	C20	0.416667	1
Precision	SeqAligner	Bp	No_Impute	C20	0.404762	1
Precision	SeqAligner	Bp	No_Impute	C20	0.392857	1
Precision	SeqAligner	Bp	No_Impute	C20	0.380952	1
Precision	SeqAligner	Bp	No_Impute	C20	0.369048	1
Precision	SeqAligner	Bp	No_Impute	C20	0.357143	1
Precision	SeqAligner	Bp	No_Impute	C20	0.345238	1
Precision	SeqAligner	Bp	No_Impute	C20	0.333333	1
Precision	SeqAligner	Bp	No_Impute	C20	0.321429	1
Precision	SeqAligner	Bp	No_Impute	C20	0.309524	1
Precision	SeqAligner	Bp	No_Impute	C20	0.297619	1
Precision	SeqAligner	Bp	No_Impute	C20	0.285714	1
Precision	SeqAligner	Bp	No_Impute	C20	0.27381	1
Precision	SeqAligner	Bp	No_Impute	C20	0.261905	1
Precision	SeqAligner	Bp	No_Impute	C20	0.25	1
Precision	SeqAligner	Bp	No_Impute	C20	0.238095	1
Precision	SeqAligner	Bp	No_Impute	C20	0.22619	1
Precision	SeqAligner	Bp	No_Impute	C20	0.214286	1
Precision	SeqAligner	Bp	No_Impute	C20	0.202381	1
Precision	SeqAligner	Bp	No_Impute	C20	0.190476	1
Precision	SeqAligner	Bp	No_Impute	C20	0.178571	1
Precision	SeqAligner	Bp	No_Impute	C20	0.166667	1
Precision	SeqAligner	Bp	No_Impute	C20	0.154762	1
Precision	SeqAligner	Bp	No_Impute	C20	0.142857	1
Precision	SeqAligner	Bp	No_Impute	C20	0.130952	1
Precision	SeqAligner	Bp	No_Impute	C20	0.119048	1
Precision	SeqAligner	Bp	No_Impute	C20	0.107143	1
Precision	SeqAligner	Bp	No_Impute	C20	0.0952381	1
Precision	SeqAligner	Bp	No_Impute	C20	0.0833333	1
Precision	SeqAligner	Bp	No_Impute	C20	0.0714286	1
Precision	SeqAligner	Bp	No_Impute	C20	0.0595238	1
Precision	SeqAligner	Bp	No_Impute	C20	0.047619	1
Precision	SeqAligner	Bp	No_Impute	C20	0.0357143	1
Precision	SeqAligner	Bp	No_Impute	C20	0.0238095	1
Precision	SeqAligner	Bp	No_Impute	C20	0.0119048	1
Precision	SeqAligner	Bp	No_Impute	C20	0	1
Precision	RefAligner	Bp	No_Impute	C2	1	0
Precision	RefAligner	Bp	No_Impute	C2	0.987805	0
Precision	RefAligner	Bp	No_Impute	C2	0.97561	0
Precision	RefAligner	Bp	No_Impute	C2	0.963415	0
Precision	RefAligner	Bp	No_Impute	C2	0.95122	0
Precision	RefAligner	Bp	No_Impute	C2	0.939024	0
Precision	RefAligner	Bp	No_Impute	C2	0.926829	0
Precision	RefAligner	Bp	No_Impute	C2	0.914634	0
Precision	RefAligner	Bp	No_Impute	C2	0.902439	0
Precision	RefAligner	Bp	No_Impute	C2	0.890244	0
Precision	RefAligner	Bp	No_Impute	C2	0.878049	0
Precision	RefAligner	Bp	No_Impute	C2	0.865854	0
Precision	RefAligner	Bp	No_Impute	C2	0.853659	0
Precision	RefAligner	Bp	No_Impute	C2	0.841463	0.0986319
Precision	RefAligner	Bp	No_Impute	C2	0.829268	0.0986319
Precision	RefAligner	Bp	No_Impute	C2	0.817073	0.253872
Precision	RefAligner	Bp	No_Impute	C2	0.804878	0.326205
Precision	RefAligner	Bp	No_Impute	C2	0.792683	0.396572
Precision	RefAligner	Bp	No_Impute	C2	0.780488	0.429069
Precision	RefAligner	Bp	No_Impute	C2	0.768293	0.450106
Precision	RefAligner	Bp	No_Impute	C2	0.756098	0.450106
Precision	RefAligner	Bp	No_Impute	C2	0.743902	0.455376
Precision	RefAligner	Bp	No_Impute	C2	0.731707	0.636509
Precision	RefAligner	Bp	No_Impute	C2	0.719512	0.638091
Precision	RefAligner	Bp	No_Impute	C2	0.707317	0.672569
Precision	RefAligner	Bp	No_Impute	C2	0.695122	0.693671
Precision	RefAligner	Bp	No_Impute	C2	0.682927	0.700033
Precision	RefAligner	Bp	No_Impute	C2	0.670732	0.784658
Precision	RefAligner	Bp	No_Impute	C2	0.658537	1
Precision	RefAligner	Bp	No_Impute	C2	0.646341	1
Precision	RefAligner	Bp	No_Impute	C2	0.634146	1
Precision	RefAligner	Bp	No_Impute	C2	0.621951	1
Precision	RefAligner	Bp	No_Impute	C2	0.609756	1
Precision	RefAligner	Bp	No_Impute	C2	0.597561	1
Precision	RefAligner	Bp	No_Impute	C2	0.585366	1
Precision	RefAligner	Bp	No_Impute	C2	0.573171	1
Precision	RefAligner	Bp	No_Impute	C2	0.560976	1
Precision	RefAligner	Bp	No_Impute	C2	0.54878	1
Precision	RefAligner	Bp	No_Impute	C2	0.536585	1
Precision	RefAligner	Bp	No_Impute	C2	0.52439	1
Precision	RefAligner	Bp	No_Impute	C2	0.512195	1
Precision	RefAligner	Bp	No_Impute	C2	0.5	1
Precision	RefAligner	Bp	No_Impute	C2	0.487805	1
Precision	RefAligner	Bp	No_Impute	C2	0.47561	1
Precision	RefAligner	Bp	No_Impute	C2	0.463415	1
Precision	RefAligner	Bp	No_Impute	C2	0.45122	1
Precision	RefAligner	Bp	No_Impute	C2	0.439024	1
Precision	RefAligner	Bp	No_Impute	C2	0.426829	1
Precision	RefAligner	Bp	No_Impute	C2	0.414634	1
Precision	RefAligner	Bp	No_Impute	C2	0.402439	1
Precision	RefAligner	Bp	No_Impute	C2	0.390244	1
Precision	RefAligner	Bp	No_Impute	C2	0.378049	1
Precision	RefAligner	Bp	No_Impute	C2	0.365854	1
Precision	RefAligner	Bp	No_Impute	C2	0.353659	1
Precision	RefAligner	Bp	No_Impute	C2	0.341463	1
Precision	RefAligner	Bp	No_Impute	C2	0.329268	1
Precision	RefAligner	Bp	No_Impute	C2	0.317073	1
Precision	RefAligner	Bp	No_Impute	C2	0.304878	1
Precision	RefAligner	Bp	No_Impute	C2	0.292683	1
Precision	RefAligner	Bp	No_Impute	C2	0.280488	1
Precision	RefAligner	Bp	No_Impute	C2	0.268293	1
Precision	RefAligner	Bp	No_Impute	C2	0.256098	1
Precision	RefAligner	Bp	No_Impute	C2	0.243902	1
Precision	RefAligner	Bp	No_Impute	C2	0.231707	1
Precision	RefAligner	Bp	No_Impute	C2	0.219512	1
Precision	RefAligner	Bp	No_Impute	C2	0.207317	1
Precision	RefAligner	Bp	No_Impute	C2	0.195122	1
Precision	RefAligner	Bp	No_Impute	C2	0.182927	1
Precision	RefAligner	Bp	No_Impute	C2	0.170732	1
Precision	RefAligner	Bp	No_Impute	C2	0.158537	1
Precision	RefAligner	Bp	No_Impute	C2	0.146341	1
Precision	RefAligner	Bp	No_Impute	C2	0.134146	1
Precision	RefAligner	Bp	No_Impute	C2	0.121951	1
Precision	RefAligner	Bp	No_Impute	C2	0.109756	1
Precision	RefAligner	Bp	No_Impute	C2	0.097561	1
Precision	RefAligner	Bp	No_Impute	C2	0.0853659	1
Precision	RefAligner	Bp	No_Impute	C2	0.0731707	1
Precision	RefAligner	Bp	No_Impute	C2	0.0609756	1
Precision	RefAligner	Bp	No_Impute	C2	0.0487805	1
Precision	RefAligner	Bp	No_Impute	C2	0.0365854	1
Precision	RefAligner	Bp	No_Impute	C2	0.0243902	1
Precision	RefAligner	Bp	No_Impute	C2	0.0121951	1
Precision	RefAligner	Bp	No_Impute	C2	0	1
Precision	RefAligner	Bp	No_Impute	C5	1	0
Precision	RefAligner	Bp	No_Impute	C5	0.987805	0
Precision	RefAligner	Bp	No_Impute	C5	0.97561	0
Precision	RefAligner	Bp	No_Impute	C5	0.963415	0
Precision	RefAligner	Bp	No_Impute	C5	0.95122	0
Precision	RefAligner	Bp	No_Impute	C5	0.939024	0
Precision	RefAligner	Bp	No_Impute	C5	0.926829	0
Precision	RefAligner	Bp	No_Impute	C5	0.914634	0
Precision	RefAligner	Bp	No_Impute	C5	0.902439	0
Precision	RefAligner	Bp	No_Impute	C5	0.890244	0
Precision	RefAligner	Bp	No_Impute	C5	0.878049	0.15683
Precision	RefAligner	Bp	No_Impute	C5	0.865854	0.184663
Precision	RefAligner	Bp	No_Impute	C5	0.853659	0.253872
Precision	RefAligner	Bp	No_Impute	C5	0.841463	0.253872
Precision	RefAligner	Bp	No_Impute	C5	0.829268	0.450106
Precision	RefAligner	Bp	No_Impute	C5	0.817073	0.572023
Precision	RefAligner	Bp	No_Impute	C5	0.804878	0.638091
Precision	RefAligner	Bp	No_Impute	C5	0.792683	0.733908
Precision	RefAligner	Bp	No_Impute	C5	0.780488	0.763536
Precision	RefAligner	Bp	No_Impute	C5	0.768293	1
Precision	RefAligner	Bp	No_Impute	C5	0.756098	1
Precision	RefAligner	Bp	No_Impute	C5	0.743902	1
Precision	RefAligner	Bp	No_Impute	C5	0.731707	1
Precision	RefAligner	Bp	No_Impute	C5	0.719512	1
Precision	RefAligner	Bp	No_Impute	C5	0.707317	1
Precision	RefAligner	Bp	No_Impute	C5	0.695122	1
Precision	RefAligner	Bp	No_Impute	C5	0.682927	1
Precision	RefAligner	Bp	No_Impute	C5	0.670732	1
Precision	RefAligner	Bp	No_Impute	C5	0.658537	1
Precision	RefAligner	Bp	No_Impute	C5	0.646341	1
Precision	RefAligner	Bp	No_Impute	C5	0.634146	1
Precision	RefAligner	Bp	No_Impute	C5	0.621951	1
Precision	RefAligner	Bp	No_Impute	C5	0.609756	1
Precision	RefAligner	Bp	No_Impute	C5	0.597561	1
Precision	RefAligner	Bp	No_Impute	C5	0.585366	1
Precision	RefAligner	Bp	No_Impute	C5	0.573171	1
Precision	RefAligner	Bp	No_Impute	C5	0.560976	1
Precision	RefAligner	Bp	No_Impute	C5	0.54878	1
Precision	RefAligner	Bp	No_Impute	C5	0.536585	1
Precision	RefAligner	Bp	No_Impute	C5	0.52439	1
Precision	RefAligner	Bp	No_Impute	C5	0.512195	1
Precision	RefAligner	Bp	No_Impute	C5	0.5	1
Precision	RefAligner	Bp	No_Impute	C5	0.487805	1
Precision	RefAligner	Bp	No_Impute	C5	0.47561	1
Precision	RefAligner	Bp	No_Impute	C5	0.463415	1
Precision	RefAligner	Bp	No_Impute	C5	0.45122	1
Precision	RefAligner	Bp	No_Impute	C5	0.439024	1
Precision	RefAligner	Bp	No_Impute	C5	0.426829	1
Precision	RefAligner	Bp	No_Impute	C5	0.414634	1
Precision	RefAligner	Bp	No_Impute	C5	0.402439	1
Precision	RefAligner	Bp	No_Impute	C5	0.390244	1
Precision	RefAligner	Bp	No_Impute	C5	0.378049	1
Precision	RefAligner	Bp	No_Impute	C5	0.365854	1
Precision	RefAligner	Bp	No_Impute	C5	0.353659	1
Precision	RefAligner	Bp	No_Impute	C5	0.341463	1
Precision	RefAligner	Bp	No_Impute	C5	0.329268	1
Precision	RefAligner	Bp	No_Impute	C5	0.317073	1
Precision	RefAligner	Bp	No_Impute	C5	0.304878	1
Precision	RefAligner	Bp	No_Impute	C5	0.292683	1
Precision	RefAligner	Bp	No_Impute	C5	0.280488	1
Precision	RefAligner	Bp	No_Impute	C5	0.268293	1
Precision	RefAligner	Bp	No_Impute	C5	0.256098	1
Precision	RefAligner	Bp	No_Impute	C5	0.243902	1
Precision	RefAligner	Bp	No_Impute	C5	0.231707	1
Precision	RefAligner	Bp	No_Impute	C5	0.219512	1
Precision	RefAligner	Bp	No_Impute	C5	0.207317	1
Precision	RefAligner	Bp	No_Impute	C5	0.195122	1
Precision	RefAligner	Bp	No_Impute	C5	0.182927	1
Precision	RefAligner	Bp	No_Impute	C5	0.170732	1
Precision	RefAligner	Bp	No_Impute	C5	0.158537	1
Precision	RefAligner	Bp	No_Impute	C5	0.146341	1
Precision	RefAligner	Bp	No_Impute	C5	0.134146	1
Precision	RefAligner	Bp	No_Impute	C5	0.121951	1
Precision	RefAligner	Bp	No_Impute	C5	0.109756	1
Precision	RefAligner	Bp	No_Impute	C5	0.097561	1
Precision	RefAligner	Bp	No_Impute	C5	0.0853659	1
Precision	RefAligner	Bp	No_Impute	C5	0.0731707	1
Precision	RefAligner	Bp	No_Impute	C5	0.0609756	1
Precision	RefAligner	Bp	No_Impute	C5	0.0487805	1
Precision	RefAligner	Bp	No_Impute	C5	0.0365854	1
Precision	RefAligner	Bp	No_Impute	C5	0.0243902	1
Precision	RefAligner	Bp	No_Impute	C5	0.0121951	1
Precision	RefAligner	Bp	No_Impute	C5	0	1
Precision	RefAligner	Bp	No_Impute	C10	1	0
Precision	RefAligner	Bp	No_Impute	C10	0.987805	0
Precision	RefAligner	Bp	No_Impute	C10	0.97561	0
Precision	RefAligner	Bp	No_Impute	C10	0.963415	0
Precision	RefAligner	Bp	No_Impute	C10	0.95122	0
Precision	RefAligner	Bp	No_Impute	C10	0.939024	0
Precision	RefAligner	Bp	No_Impute	C10	0.926829	0
Precision	RefAligner	Bp	No_Impute	C10	0.914634	0
Precision	RefAligner	Bp	No_Impute	C10	0.902439	0.0873452
Precision	RefAligner	Bp	No_Impute	C10	0.890244	0.211682
Precision	RefAligner	Bp	No_Impute	C10	0.878049	0.310395
Precision	RefAligner	Bp	No_Impute	C10	0.865854	0.36912
Precision	RefAligner	Bp	No_Impute	C10	0.853659	0.450106
Precision	RefAligner	Bp	No_Impute	C10	0.841463	0.572023
Precision	RefAligner	Bp	No_Impute	C10	0.829268	0.636509
Precision	RefAligner	Bp	No_Impute	C10	0.817073	0.638091
Precision	RefAligner	Bp	No_Impute	C10	0.804878	0.656642
Precision	RefAligner	Bp	No_Impute	C10	0.792683	1
Precision	RefAligner	Bp	No_Impute	C10	0.780488	1
Precision	RefAligner	Bp	No_Impute	C10	0.768293	1
Precision	RefAligner	Bp	No_Impute	C10	0.756098	1
Precision	RefAligner	Bp	No_Impute	C10	0.743902	1
Precision	RefAligner	Bp	No_Impute	C10	0.731707	1
Precision	RefAligner	Bp	No_Impute	C10	0.719512	1
Precision	RefAligner	Bp	No_Impute	C10	0.707317	1
Precision	RefAligner	Bp	No_Impute	C10	0.695122	1
Precision	RefAligner	Bp	No_Impute	C10	0.682927	1
Precision	RefAligner	Bp	No_Impute	C10	0.670732	1
Precision	RefAligner	Bp	No_Impute	C10	0.658537	1
Precision	RefAligner	Bp	No_Impute	C10	0.646341	1
Precision	RefAligner	Bp	No_Impute	C10	0.634146	1
Precision	RefAligner	Bp	No_Impute	C10	0.621951	1
Precision	RefAligner	Bp	No_Impute	C10	0.609756	1
Precision	RefAligner	Bp	No_Impute	C10	0.597561	1
Precision	RefAligner	Bp	No_Impute	C10	0.585366	1
Precision	RefAligner	Bp	No_Impute	C10	0.573171	1
Precision	RefAligner	Bp	No_Impute	C10	0.560976	1
Precision	RefAligner	Bp	No_Impute	C10	0.54878	1
Precision	RefAligner	Bp	No_Impute	C10	0.536585	1
Precision	RefAligner	Bp	No_Impute	C10	0.52439	1
Precision	RefAligner	Bp	No_Impute	C10	0.512195	1
Precision	RefAligner	Bp	No_Impute	C10	0.5	1
Precision	RefAligner	Bp	No_Impute	C10	0.487805	1
Precision	RefAligner	Bp	No_Impute	C10	0.47561	1
Precision	RefAligner	Bp	No_Impute	C10	0.463415	1
Precision	RefAligner	Bp	No_Impute	C10	0.45122	1
Precision	RefAligner	Bp	No_Impute	C10	0.439024	1
Precision	RefAligner	Bp	No_Impute	C10	0.426829	1
Precision	RefAligner	Bp	No_Impute	C10	0.414634	1
Precision	RefAligner	Bp	No_Impute	C10	0.402439	1
Precision	RefAligner	Bp	No_Impute	C10	0.390244	1
Precision	RefAligner	Bp	No_Impute	C10	0.378049	1
Precision	RefAligner	Bp	No_Impute	C10	0.365854	1
Precision	RefAligner	Bp	No_Impute	C10	0.353659	1
Precision	RefAligner	Bp	No_Impute	C10	0.341463	1
Precision	RefAligner	Bp	No_Impute	C10	0.329268	1
Precision	RefAligner	Bp	No_Impute	C10	0.317073	1
Precision	RefAligner	Bp	No_Impute	C10	0.304878	1
Precision	RefAligner	Bp	No_Impute	C10	0.292683	1
Precision	RefAligner	Bp	No_Impute	C10	0.280488	1
Precision	RefAligner	Bp	No_Impute	C10	0.268293	1
Precision	RefAligner	Bp	No_Impute	C10	0.256098	1
Precision	RefAligner	Bp	No_Impute	C10	0.243902	1
Precision	RefAligner	Bp	No_Impute	C10	0.231707	1
Precision	RefAligner	Bp	No_Impute	C10	0.219512	1
Precision	RefAligner	Bp	No_Impute	C10	0.207317	1
Precision	RefAligner	Bp	No_Impute	C10	0.195122	1
Precision	RefAligner	Bp	No_Impute	C10	0.182927	1
Precision	RefAligner	Bp	No_Impute	C10	0.170732	1
Precision	RefAligner	Bp	No_Impute	C10	0.158537	1
Precision	RefAligner	Bp	No_Impute	C10	0.146341	1
Precision	RefAligner	Bp	No_Impute	C10	0.134146	1
Precision	RefAligner	Bp	No_Impute	C10	0.121951	1
Precision	RefAligner	Bp	No_Impute	C10	0.109756	1
Precision	RefAligner	Bp	No_Impute	C10	0.097561	1
Precision	RefAligner	Bp	No_Impute	C10	0.0853659	1
Precision	RefAligner	Bp	No_Impute	C10	0.0731707	1
Precision	RefAligner	Bp	No_Impute	C10	0.0609756	1
Precision	RefAligner	Bp	No_Impute	C10	0.0487805	1
Precision	RefAligner	Bp	No_Impute	C10	0.0365854	1
Precision	RefAligner	Bp	No_Impute	C10	0.0243902	1
Precision	RefAligner	Bp	No_Impute	C10	0.0121951	1
Precision	RefAligner	Bp	No_Impute	C10	0	1
Precision	RefAligner	Bp	No_Impute	C20	1	0
Precision	RefAligner	Bp	No_Impute	C20	0.987805	0
Precision	RefAligner	Bp	No_Impute	C20	0.97561	0
Precision	RefAligner	Bp	No_Impute	C20	0.963415	0
Precision	RefAligner	Bp	No_Impute	C20	0.95122	0
Precision	RefAligner	Bp	No_Impute	C20	0.939024	0
Precision	RefAligner	Bp	No_Impute	C20	0.926829	0
Precision	RefAligner	Bp	No_Impute	C20	0.914634	0.211682
Precision	RefAligner	Bp	No_Impute	C20	0.902439	0.450106
Precision	RefAligner	Bp	No_Impute	C20	0.890244	0.450106
Precision	RefAligner	Bp	No_Impute	C20	0.878049	0.455376
Precision	RefAligner	Bp	No_Impute	C20	0.865854	0.636509
Precision	RefAligner	Bp	No_Impute	C20	0.853659	0.638091
Precision	RefAligner	Bp	No_Impute	C20	0.841463	0.784658
Precision	RefAligner	Bp	No_Impute	C20	0.829268	0.86094
Precision	RefAligner	Bp	No_Impute	C20	0.817073	1
Precision	RefAligner	Bp	No_Impute	C20	0.804878	1
Precision	RefAligner	Bp	No_Impute	C20	0.792683	1
Precision	RefAligner	Bp	No_Impute	C20	0.780488	1
Precision	RefAligner	Bp	No_Impute	C20	0.768293	1
Precision	RefAligner	Bp	No_Impute	C20	0.756098	1
Precision	RefAligner	Bp	No_Impute	C20	0.743902	1
Precision	RefAligner	Bp	No_Impute	C20	0.731707	1
Precision	RefAligner	Bp	No_Impute	C20	0.719512	1
Precision	RefAligner	Bp	No_Impute	C20	0.707317	1
Precision	RefAligner	Bp	No_Impute	C20	0.695122	1
Precision	RefAligner	Bp	No_Impute	C20	0.682927	1
Precision	RefAligner	Bp	No_Impute	C20	0.670732	1
Precision	RefAligner	Bp	No_Impute	C20	0.658537	1
Precision	RefAligner	Bp	No_Impute	C20	0.646341	1
Precision	RefAligner	Bp	No_Impute	C20	0.634146	1
Precision	RefAligner	Bp	No_Impute	C20	0.621951	1
Precision	RefAligner	Bp	No_Impute	C20	0.609756	1
Precision	RefAligner	Bp	No_Impute	C20	0.597561	1
Precision	RefAligner	Bp	No_Impute	C20	0.585366	1
Precision	RefAligner	Bp	No_Impute	C20	0.573171	1
Precision	RefAligner	Bp	No_Impute	C20	0.560976	1
Precision	RefAligner	Bp	No_Impute	C20	0.54878	1
Precision	RefAligner	Bp	No_Impute	C20	0.536585	1
Precision	RefAligner	Bp	No_Impute	C20	0.52439	1
Precision	RefAligner	Bp	No_Impute	C20	0.512195	1
Precision	RefAligner	Bp	No_Impute	C20	0.5	1
Precision	RefAligner	Bp	No_Impute	C20	0.487805	1
Precision	RefAligner	Bp	No_Impute	C20	0.47561	1
Precision	RefAligner	Bp	No_Impute	C20	0.463415	1
Precision	RefAligner	Bp	No_Impute	C20	0.45122	1
Precision	RefAligner	Bp	No_Impute	C20	0.439024	1
Precision	RefAligner	Bp	No_Impute	C20	0.426829	1
Precision	RefAligner	Bp	No_Impute	C20	0.414634	1
Precision	RefAligner	Bp	No_Impute	C20	0.402439	1
Precision	RefAligner	Bp	No_Impute	C20	0.390244	1
Precision	RefAligner	Bp	No_Impute	C20	0.378049	1
Precision	RefAligner	Bp	No_Impute	C20	0.365854	1
Precision	RefAligner	Bp	No_Impute	C20	0.353659	1
Precision	RefAligner	Bp	No_Impute	C20	0.341463	1
Precision	RefAligner	Bp	No_Impute	C20	0.329268	1
Precision	RefAligner	Bp	No_Impute	C20	0.317073	1
Precision	RefAligner	Bp	No_Impute	C20	0.304878	1
Precision	RefAligner	Bp	No_Impute	C20	0.292683	1
Precision	RefAligner	Bp	No_Impute	C20	0.280488	1
Precision	RefAligner	Bp	No_Impute	C20	0.268293	1
Precision	RefAligner	Bp	No_Impute	C20	0.256098	1
Precision	RefAligner	Bp	No_Impute	C20	0.243902	1
Precision	RefAligner	Bp	No_Impute	C20	0.231707	1
Precision	RefAligner	Bp	No_Impute	C20	0.219512	1
Precision	RefAligner	Bp	No_Impute	C20	0.207317	1
Precision	RefAligner	Bp	No_Impute	C20	0.195122	1
Precision	RefAligner	Bp	No_Impute	C20	0.182927	1
Precision	RefAligner	Bp	No_Impute	C20	0.170732	1
Precision	RefAligner	Bp	No_Impute	C20	0.158537	1
Precision	RefAligner	Bp	No_Impute	C20	0.146341	1
Precision	RefAligner	Bp	No_Impute	C20	0.134146	1
Precision	RefAligner	Bp	No_Impute	C20	0.121951	1
Precision	RefAligner	Bp	No_Impute	C20	0.109756	1
Precision	RefAligner	Bp	No_Impute	C20	0.097561	1
Precision	RefAligner	Bp	No_Impute	C20	0.0853659	1
Precision	RefAligner	Bp	No_Impute	C20	0.0731707	1
Precision	RefAligner	Bp	No_Impute	C20	0.0609756	1
Precision	RefAligner	Bp	No_Impute	C20	0.0487805	1
Precision	RefAligner	Bp	No_Impute	C20	0.0365854	1
Precision	RefAligner	Bp	No_Impute	C20	0.0243902	1
Precision	RefAligner	Bp	No_Impute	C20	0.0121951	1
Precision	RefAligner	Bp	No_Impute	C20	0	1
Precision	OMBlast	Bp	No_Impute	C2	1	0
Precision	OMBlast	Bp	No_Impute	C2	0.978723	0
Precision	OMBlast	Bp	No_Impute	C2	0.957447	0
Precision	OMBlast	Bp	No_Impute	C2	0.93617	0
Precision	OMBlast	Bp	No_Impute	C2	0.914894	0
Precision	OMBlast	Bp	No_Impute	C2	0.893617	0
Precision	OMBlast	Bp	No_Impute	C2	0.87234	0
Precision	OMBlast	Bp	No_Impute	C2	0.851064	0
Precision	OMBlast	Bp	No_Impute	C2	0.829787	0
Precision	OMBlast	Bp	No_Impute	C2	0.808511	0
Precision	OMBlast	Bp	No_Impute	C2	0.787234	0.297129
Precision	OMBlast	Bp	No_Impute	C2	0.765957	0.605162
Precision	OMBlast	Bp	No_Impute	C2	0.744681	0.784658
Precision	OMBlast	Bp	No_Impute	C2	0.723404	1
Precision	OMBlast	Bp	No_Impute	C2	0.702128	1
Precision	OMBlast	Bp	No_Impute	C2	0.680851	1
Precision	OMBlast	Bp	No_Impute	C2	0.659574	1
Precision	OMBlast	Bp	No_Impute	C2	0.638298	1
Precision	OMBlast	Bp	No_Impute	C2	0.617021	1
Precision	OMBlast	Bp	No_Impute	C2	0.595745	1
Precision	OMBlast	Bp	No_Impute	C2	0.574468	1
Precision	OMBlast	Bp	No_Impute	C2	0.553191	1
Precision	OMBlast	Bp	No_Impute	C2	0.531915	1
Precision	OMBlast	Bp	No_Impute	C2	0.510638	1
Precision	OMBlast	Bp	No_Impute	C2	0.489362	1
Precision	OMBlast	Bp	No_Impute	C2	0.468085	1
Precision	OMBlast	Bp	No_Impute	C2	0.446809	1
Precision	OMBlast	Bp	No_Impute	C2	0.425532	1
Precision	OMBlast	Bp	No_Impute	C2	0.404255	1
Precision	OMBlast	Bp	No_Impute	C2	0.382979	1
Precision	OMBlast	Bp	No_Impute	C2	0.361702	1
Precision	OMBlast	Bp	No_Impute	C2	0.340426	1
Precision	OMBlast	Bp	No_Impute	C2	0.319149	1
Precision	OMBlast	Bp	No_Impute	C2	0.297872	1
Precision	OMBlast	Bp	No_Impute	C2	0.276596	1
Precision	OMBlast	Bp	No_Impute	C2	0.255319	1
Precision	OMBlast	Bp	No_Impute	C2	0.234043	1
Precision	OMBlast	Bp	No_Impute	C2	0.212766	1
Precision	OMBlast	Bp	No_Impute	C2	0.191489	1
Precision	OMBlast	Bp	No_Impute	C2	0.170213	1
Precision	OMBlast	Bp	No_Impute	C2	0.148936	1
Precision	OMBlast	Bp	No_Impute	C2	0.12766	1
Precision	OMBlast	Bp	No_Impute	C2	0.106383	1
Precision	OMBlast	Bp	No_Impute	C2	0.0851064	1
Precision	OMBlast	Bp	No_Impute	C2	0.0638298	1
Precision	OMBlast	Bp	No_Impute	C2	0.0425532	1
Precision	OMBlast	Bp	No_Impute	C2	0.0212766	1
Precision	OMBlast	Bp	No_Impute	C2	0	1
Precision	OMBlast	Bp	No_Impute	C5	1	0
Precision	OMBlast	Bp	No_Impute	C5	0.980769	0
Precision	OMBlast	Bp	No_Impute	C5	0.961538	0
Precision	OMBlast	Bp	No_Impute	C5	0.942308	0
Precision	OMBlast	Bp	No_Impute	C5	0.923077	0
Precision	OMBlast	Bp	No_Impute	C5	0.903846	0
Precision	OMBlast	Bp	No_Impute	C5	0.884615	0
Precision	OMBlast	Bp	No_Impute	C5	0.865385	0
Precision	OMBlast	Bp	No_Impute	C5	0.846154	0.728302
Precision	OMBlast	Bp	No_Impute	C5	0.826923	1
Precision	OMBlast	Bp	No_Impute	C5	0.807692	1
Precision	OMBlast	Bp	No_Impute	C5	0.788462	1
Precision	OMBlast	Bp	No_Impute	C5	0.769231	1
Precision	OMBlast	Bp	No_Impute	C5	0.75	1
Precision	OMBlast	Bp	No_Impute	C5	0.730769	1
Precision	OMBlast	Bp	No_Impute	C5	0.711538	1
Precision	OMBlast	Bp	No_Impute	C5	0.692308	1
Precision	OMBlast	Bp	No_Impute	C5	0.673077	1
Precision	OMBlast	Bp	No_Impute	C5	0.653846	1
Precision	OMBlast	Bp	No_Impute	C5	0.634615	1
Precision	OMBlast	Bp	No_Impute	C5	0.615385	1
Precision	OMBlast	Bp	No_Impute	C5	0.596154	1
Precision	OMBlast	Bp	No_Impute	C5	0.576923	1
Precision	OMBlast	Bp	No_Impute	C5	0.557692	1
Precision	OMBlast	Bp	No_Impute	C5	0.538462	1
Precision	OMBlast	Bp	No_Impute	C5	0.519231	1
Precision	OMBlast	Bp	No_Impute	C5	0.5	1
Precision	OMBlast	Bp	No_Impute	C5	0.480769	1
Precision	OMBlast	Bp	No_Impute	C5	0.461538	1
Precision	OMBlast	Bp	No_Impute	C5	0.442308	1
Precision	OMBlast	Bp	No_Impute	C5	0.423077	1
Precision	OMBlast	Bp	No_Impute	C5	0.403846	1
Precision	OMBlast	Bp	No_Impute	C5	0.384615	1
Precision	OMBlast	Bp	No_Impute	C5	0.365385	1
Precision	OMBlast	Bp	No_Impute	C5	0.346154	1
Precision	OMBlast	Bp	No_Impute	C5	0.326923	1
Precision	OMBlast	Bp	No_Impute	C5	0.307692	1
Precision	OMBlast	Bp	No_Impute	C5	0.288462	1
Precision	OMBlast	Bp	No_Impute	C5	0.269231	1
Precision	OMBlast	Bp	No_Impute	C5	0.25	1
Precision	OMBlast	Bp	No_Impute	C5	0.230769	1
Precision	OMBlast	Bp	No_Impute	C5	0.211538	1
Precision	OMBlast	Bp	No_Impute	C5	0.192308	1
Precision	OMBlast	Bp	No_Impute	C5	0.173077	1
Precision	OMBlast	Bp	No_Impute	C5	0.153846	1
Precision	OMBlast	Bp	No_Impute	C5	0.134615	1
Precision	OMBlast	Bp	No_Impute	C5	0.115385	1
Precision	OMBlast	Bp	No_Impute	C5	0.0961538	1
Precision	OMBlast	Bp	No_Impute	C5	0.0769231	1
Precision	OMBlast	Bp	No_Impute	C5	0.0576923	1
Precision	OMBlast	Bp	No_Impute	C5	0.0384615	1
Precision	OMBlast	Bp	No_Impute	C5	0.0192308	1
Precision	OMBlast	Bp	No_Impute	C5	0	1
Precision	OMBlast	Bp	No_Impute	C10	1	0
Precision	OMBlast	Bp	No_Impute	C10	0.982143	0
Precision	OMBlast	Bp	No_Impute	C10	0.964286	0
Precision	OMBlast	Bp	No_Impute	C10	0.946429	0
Precision	OMBlast	Bp	No_Impute	C10	0.928571	0
Precision	OMBlast	Bp	No_Impute	C10	0.910714	0
Precision	OMBlast	Bp	No_Impute	C10	0.892857	0
Precision	OMBlast	Bp	No_Impute	C10	0.875	0
Precision	OMBlast	Bp	No_Impute	C10	0.857143	0
Precision	OMBlast	Bp	No_Impute	C10	0.839286	0
Precision	OMBlast	Bp	No_Impute	C10	0.821429	0
Precision	OMBlast	Bp	No_Impute	C10	0.803571	0
Precision	OMBlast	Bp	No_Impute	C10	0.785714	0
Precision	OMBlast	Bp	No_Impute	C10	0.767857	0.744949
Precision	OMBlast	Bp	No_Impute	C10	0.75	1
Precision	OMBlast	Bp	No_Impute	C10	0.732143	1
Precision	OMBlast	Bp	No_Impute	C10	0.714286	1
Precision	OMBlast	Bp	No_Impute	C10	0.696429	1
Precision	OMBlast	Bp	No_Impute	C10	0.678571	1
Precision	OMBlast	Bp	No_Impute	C10	0.660714	1
Precision	OMBlast	Bp	No_Impute	C10	0.642857	1
Precision	OMBlast	Bp	No_Impute	C10	0.625	1
Precision	OMBlast	Bp	No_Impute	C10	0.607143	1
Precision	OMBlast	Bp	No_Impute	C10	0.589286	1
Precision	OMBlast	Bp	No_Impute	C10	0.571429	1
Precision	OMBlast	Bp	No_Impute	C10	0.553571	1
Precision	OMBlast	Bp	No_Impute	C10	0.535714	1
Precision	OMBlast	Bp	No_Impute	C10	0.517857	1
Precision	OMBlast	Bp	No_Impute	C10	0.5	1
Precision	OMBlast	Bp	No_Impute	C10	0.482143	1
Precision	OMBlast	Bp	No_Impute	C10	0.464286	1
Precision	OMBlast	Bp	No_Impute	C10	0.446429	1
Precision	OMBlast	Bp	No_Impute	C10	0.428571	1
Precision	OMBlast	Bp	No_Impute	C10	0.410714	1
Precision	OMBlast	Bp	No_Impute	C10	0.392857	1
Precision	OMBlast	Bp	No_Impute	C10	0.375	1
Precision	OMBlast	Bp	No_Impute	C10	0.357143	1
Precision	OMBlast	Bp	No_Impute	C10	0.339286	1
Precision	OMBlast	Bp	No_Impute	C10	0.321429	1
Precision	OMBlast	Bp	No_Impute	C10	0.303571	1
Precision	OMBlast	Bp	No_Impute	C10	0.285714	1
Precision	OMBlast	Bp	No_Impute	C10	0.267857	1
Precision	OMBlast	Bp	No_Impute	C10	0.25	1
Precision	OMBlast	Bp	No_Impute	C10	0.232143	1
Precision	OMBlast	Bp	No_Impute	C10	0.214286	1
Precision	OMBlast	Bp	No_Impute	C10	0.196429	1
Precision	OMBlast	Bp	No_Impute	C10	0.178571	1
Precision	OMBlast	Bp	No_Impute	C10	0.160714	1
Precision	OMBlast	Bp	No_Impute	C10	0.142857	1
Precision	OMBlast	Bp	No_Impute	C10	0.125	1
Precision	OMBlast	Bp	No_Impute	C10	0.107143	1
Precision	OMBlast	Bp	No_Impute	C10	0.0892857	1
Precision	OMBlast	Bp	No_Impute	C10	0.0714286	1
Precision	OMBlast	Bp	No_Impute	C10	0.0535714	1
Precision	OMBlast	Bp	No_Impute	C10	0.0357143	1
Precision	OMBlast	Bp	No_Impute	C10	0.0178571	1
Precision	OMBlast	Bp	No_Impute	C10	0	1
Precision	OMBlast	Bp	No_Impute	C20	1	0
Precision	OMBlast	Bp	No_Impute	C20	0.981818	0
Precision	OMBlast	Bp	No_Impute	C20	0.963636	0
Precision	OMBlast	Bp	No_Impute	C20	0.945455	0
Precision	OMBlast	Bp	No_Impute	C20	0.927273	0
Precision	OMBlast	Bp	No_Impute	C20	0.909091	0
Precision	OMBlast	Bp	No_Impute	C20	0.890909	0
Precision	OMBlast	Bp	No_Impute	C20	0.872727	0
Precision	OMBlast	Bp	No_Impute	C20	0.854545	0
Precision	OMBlast	Bp	No_Impute	C20	0.836364	0
Precision	OMBlast	Bp	No_Impute	C20	0.818182	0
Precision	OMBlast	Bp	No_Impute	C20	0.8	0
Precision	OMBlast	Bp	No_Impute	C20	0.781818	0
Precision	OMBlast	Bp	No_Impute	C20	0.763636	0
Precision	OMBlast	Bp	No_Impute	C20	0.745455	0.442363
Precision	OMBlast	Bp	No_Impute	C20	0.727273	1
Precision	OMBlast	Bp	No_Impute	C20	0.709091	1
Precision	OMBlast	Bp	No_Impute	C20	0.690909	1
Precision	OMBlast	Bp	No_Impute	C20	0.672727	1
Precision	OMBlast	Bp	No_Impute	C20	0.654545	1
Precision	OMBlast	Bp	No_Impute	C20	0.636364	1
Precision	OMBlast	Bp	No_Impute	C20	0.618182	1
Precision	OMBlast	Bp	No_Impute	C20	0.6	1
Precision	OMBlast	Bp	No_Impute	C20	0.581818	1
Precision	OMBlast	Bp	No_Impute	C20	0.563636	1
Precision	OMBlast	Bp	No_Impute	C20	0.545455	1
Precision	OMBlast	Bp	No_Impute	C20	0.527273	1
Precision	OMBlast	Bp	No_Impute	C20	0.509091	1
Precision	OMBlast	Bp	No_Impute	C20	0.490909	1
Precision	OMBlast	Bp	No_Impute	C20	0.472727	1
Precision	OMBlast	Bp	No_Impute	C20	0.454545	1
Precision	OMBlast	Bp	No_Impute	C20	0.436364	1
Precision	OMBlast	Bp	No_Impute	C20	0.418182	1
Precision	OMBlast	Bp	No_Impute	C20	0.4	1
Precision	OMBlast	Bp	No_Impute	C20	0.381818	1
Precision	OMBlast	Bp	No_Impute	C20	0.363636	1
Precision	OMBlast	Bp	No_Impute	C20	0.345455	1
Precision	OMBlast	Bp	No_Impute	C20	0.327273	1
Precision	OMBlast	Bp	No_Impute	C20	0.309091	1
Precision	OMBlast	Bp	No_Impute	C20	0.290909	1
Precision	OMBlast	Bp	No_Impute	C20	0.272727	1
Precision	OMBlast	Bp	No_Impute	C20	0.254545	1
Precision	OMBlast	Bp	No_Impute	C20	0.236364	1
Precision	OMBlast	Bp	No_Impute	C20	0.218182	1
Precision	OMBlast	Bp	No_Impute	C20	0.2	1
Precision	OMBlast	Bp	No_Impute	C20	0.181818	1
Precision	OMBlast	Bp	No_Impute	C20	0.163636	1
Precision	OMBlast	Bp	No_Impute	C20	0.145455	1
Precision	OMBlast	Bp	No_Impute	C20	0.127273	1
Precision	OMBlast	Bp	No_Impute	C20	0.109091	1
Precision	OMBlast	Bp	No_Impute	C20	0.0909091	1
Precision	OMBlast	Bp	No_Impute	C20	0.0727273	1
Precision	OMBlast	Bp	No_Impute	C20	0.0545455	1
Precision	OMBlast	Bp	No_Impute	C20	0.0363636	1
Precision	OMBlast	Bp	No_Impute	C20	0.0181818	1
Precision	OMBlast	Bp	No_Impute	C20	0	1
Precision	SeqAligner	Nseg	With_Impute	C2	1	0
Precision	SeqAligner	Nseg	With_Impute	C2	0.986301	0
Precision	SeqAligner	Nseg	With_Impute	C2	0.972603	0
Precision	SeqAligner	Nseg	With_Impute	C2	0.958904	0
Precision	SeqAligner	Nseg	With_Impute	C2	0.945205	0
Precision	SeqAligner	Nseg	With_Impute	C2	0.931507	0
Precision	SeqAligner	Nseg	With_Impute	C2	0.917808	0
Precision	SeqAligner	Nseg	With_Impute	C2	0.90411	0.333333
Precision	SeqAligner	Nseg	With_Impute	C2	0.890411	0.4
Precision	SeqAligner	Nseg	With_Impute	C2	0.876712	0.4
Precision	SeqAligner	Nseg	With_Impute	C2	0.863014	0.416667
Precision	SeqAligner	Nseg	With_Impute	C2	0.849315	0.5
Precision	SeqAligner	Nseg	With_Impute	C2	0.835616	0.666667
Precision	SeqAligner	Nseg	With_Impute	C2	0.821918	0.75
Precision	SeqAligner	Nseg	With_Impute	C2	0.808219	0.8
Precision	SeqAligner	Nseg	With_Impute	C2	0.794521	0.8
Precision	SeqAligner	Nseg	With_Impute	C2	0.780822	0.8
Precision	SeqAligner	Nseg	With_Impute	C2	0.767123	0.823529
Precision	SeqAligner	Nseg	With_Impute	C2	0.753425	0.833333
Precision	SeqAligner	Nseg	With_Impute	C2	0.739726	0.875
Precision	SeqAligner	Nseg	With_Impute	C2	0.726027	0.92
Precision	SeqAligner	Nseg	With_Impute	C2	0.712329	0.925926
Precision	SeqAligner	Nseg	With_Impute	C2	0.69863	0.941176
Precision	SeqAligner	Nseg	With_Impute	C2	0.684932	0.944444
Precision	SeqAligner	Nseg	With_Impute	C2	0.671233	0.961538
Precision	SeqAligner	Nseg	With_Impute	C2	0.657534	0.961538
Precision	SeqAligner	Nseg	With_Impute	C2	0.643836	0.967742
Precision	SeqAligner	Nseg	With_Impute	C2	0.630137	1
Precision	SeqAligner	Nseg	With_Impute	C2	0.616438	1
Precision	SeqAligner	Nseg	With_Impute	C2	0.60274	1
Precision	SeqAligner	Nseg	With_Impute	C2	0.589041	1
Precision	SeqAligner	Nseg	With_Impute	C2	0.575342	1
Precision	SeqAligner	Nseg	With_Impute	C2	0.561644	1
Precision	SeqAligner	Nseg	With_Impute	C2	0.547945	1
Precision	SeqAligner	Nseg	With_Impute	C2	0.534247	1
Precision	SeqAligner	Nseg	With_Impute	C2	0.520548	1
Precision	SeqAligner	Nseg	With_Impute	C2	0.506849	1
Precision	SeqAligner	Nseg	With_Impute	C2	0.493151	1
Precision	SeqAligner	Nseg	With_Impute	C2	0.479452	1
Precision	SeqAligner	Nseg	With_Impute	C2	0.465753	1
Precision	SeqAligner	Nseg	With_Impute	C2	0.452055	1
Precision	SeqAligner	Nseg	With_Impute	C2	0.438356	1
Precision	SeqAligner	Nseg	With_Impute	C2	0.424658	1
Precision	SeqAligner	Nseg	With_Impute	C2	0.410959	1
Precision	SeqAligner	Nseg	With_Impute	C2	0.39726	1
Precision	SeqAligner	Nseg	With_Impute	C2	0.383562	1
Precision	SeqAligner	Nseg	With_Impute	C2	0.369863	1
Precision	SeqAligner	Nseg	With_Impute	C2	0.356164	1
Precision	SeqAligner	Nseg	With_Impute	C2	0.342466	1
Precision	SeqAligner	Nseg	With_Impute	C2	0.328767	1
Precision	SeqAligner	Nseg	With_Impute	C2	0.315068	1
Precision	SeqAligner	Nseg	With_Impute	C2	0.30137	1
Precision	SeqAligner	Nseg	With_Impute	C2	0.287671	1
Precision	SeqAligner	Nseg	With_Impute	C2	0.273973	1
Precision	SeqAligner	Nseg	With_Impute	C2	0.260274	1
Precision	SeqAligner	Nseg	With_Impute	C2	0.246575	1
Precision	SeqAligner	Nseg	With_Impute	C2	0.232877	1
Precision	SeqAligner	Nseg	With_Impute	C2	0.219178	1
Precision	SeqAligner	Nseg	With_Impute	C2	0.205479	1
Precision	SeqAligner	Nseg	With_Impute	C2	0.191781	1
Precision	SeqAligner	Nseg	With_Impute	C2	0.178082	1
Precision	SeqAligner	Nseg	With_Impute	C2	0.164384	1
Precision	SeqAligner	Nseg	With_Impute	C2	0.150685	1
Precision	SeqAligner	Nseg	With_Impute	C2	0.136986	1
Precision	SeqAligner	Nseg	With_Impute	C2	0.123288	1
Precision	SeqAligner	Nseg	With_Impute	C2	0.109589	1
Precision	SeqAligner	Nseg	With_Impute	C2	0.0958904	1
Precision	SeqAligner	Nseg	With_Impute	C2	0.0821918	1
Precision	SeqAligner	Nseg	With_Impute	C2	0.0684932	1
Precision	SeqAligner	Nseg	With_Impute	C2	0.0547945	1
Precision	SeqAligner	Nseg	With_Impute	C2	0.0410959	1
Precision	SeqAligner	Nseg	With_Impute	C2	0.0273973	1
Precision	SeqAligner	Nseg	With_Impute	C2	0.0136986	1
Precision	SeqAligner	Nseg	With_Impute	C2	0	1
Precision	SeqAligner	Nseg	With_Impute	C5	1	0
Precision	SeqAligner	Nseg	With_Impute	C5	0.987179	0
Precision	SeqAligner	Nseg	With_Impute	C5	0.974359	0
Precision	SeqAligner	Nseg	With_Impute	C5	0.961538	0
Precision	SeqAligner	Nseg	With_Impute	C5	0.948718	0.6
Precision	SeqAligner	Nseg	With_Impute	C5	0.935897	0.666667
Precision	SeqAligner	Nseg	With_Impute	C5	0.923077	0.666667
Precision	SeqAligner	Nseg	With_Impute	C5	0.910256	0.75
Precision	SeqAligner	Nseg	With_Impute	C5	0.897436	0.75
Precision	SeqAligner	Nseg	With_Impute	C5	0.884615	0.774194
Precision	SeqAligner	Nseg	With_Impute	C5	0.871795	0.8
Precision	SeqAligner	Nseg	With_Impute	C5	0.858974	0.818182
Precision	SeqAligner	Nseg	With_Impute	C5	0.846154	0.833333
Precision	SeqAligner	Nseg	With_Impute	C5	0.833333	0.842105
Precision	SeqAligner	Nseg	With_Impute	C5	0.820513	0.852941
Precision	SeqAligner	Nseg	With_Impute	C5	0.807692	0.875
Precision	SeqAligner	Nseg	With_Impute	C5	0.794872	0.916667
Precision	SeqAligner	Nseg	With_Impute	C5	0.782051	0.933333
Precision	SeqAligner	Nseg	With_Impute	C5	0.769231	0.933333
Precision	SeqAligner	Nseg	With_Impute	C5	0.75641	0.9375
Precision	SeqAligner	Nseg	With_Impute	C5	0.74359	0.944444
Precision	SeqAligner	Nseg	With_Impute	C5	0.730769	0.944444
Precision	SeqAligner	Nseg	With_Impute	C5	0.717949	0.954545
Precision	SeqAligner	Nseg	With_Impute	C5	0.705128	0.96
Precision	SeqAligner	Nseg	With_Impute	C5	0.692308	0.96
Precision	SeqAligner	Nseg	With_Impute	C5	0.679487	1
Precision	SeqAligner	Nseg	With_Impute	C5	0.666667	1
Precision	SeqAligner	Nseg	With_Impute	C5	0.653846	1
Precision	SeqAligner	Nseg	With_Impute	C5	0.641026	1
Precision	SeqAligner	Nseg	With_Impute	C5	0.628205	1
Precision	SeqAligner	Nseg	With_Impute	C5	0.615385	1
Precision	SeqAligner	Nseg	With_Impute	C5	0.602564	1
Precision	SeqAligner	Nseg	With_Impute	C5	0.589744	1
Precision	SeqAligner	Nseg	With_Impute	C5	0.576923	1
Precision	SeqAligner	Nseg	With_Impute	C5	0.564103	1
Precision	SeqAligner	Nseg	With_Impute	C5	0.551282	1
Precision	SeqAligner	Nseg	With_Impute	C5	0.538462	1
Precision	SeqAligner	Nseg	With_Impute	C5	0.525641	1
Precision	SeqAligner	Nseg	With_Impute	C5	0.512821	1
Precision	SeqAligner	Nseg	With_Impute	C5	0.5	1
Precision	SeqAligner	Nseg	With_Impute	C5	0.487179	1
Precision	SeqAligner	Nseg	With_Impute	C5	0.474359	1
Precision	SeqAligner	Nseg	With_Impute	C5	0.461538	1
Precision	SeqAligner	Nseg	With_Impute	C5	0.448718	1
Precision	SeqAligner	Nseg	With_Impute	C5	0.435897	1
Precision	SeqAligner	Nseg	With_Impute	C5	0.423077	1
Precision	SeqAligner	Nseg	With_Impute	C5	0.410256	1
Precision	SeqAligner	Nseg	With_Impute	C5	0.397436	1
Precision	SeqAligner	Nseg	With_Impute	C5	0.384615	1
Precision	SeqAligner	Nseg	With_Impute	C5	0.371795	1
Precision	SeqAligner	Nseg	With_Impute	C5	0.358974	1
Precision	SeqAligner	Nseg	With_Impute	C5	0.346154	1
Precision	SeqAligner	Nseg	With_Impute	C5	0.333333	1
Precision	SeqAligner	Nseg	With_Impute	C5	0.320513	1
Precision	SeqAligner	Nseg	With_Impute	C5	0.307692	1
Precision	SeqAligner	Nseg	With_Impute	C5	0.294872	1
Precision	SeqAligner	Nseg	With_Impute	C5	0.282051	1
Precision	SeqAligner	Nseg	With_Impute	C5	0.269231	1
Precision	SeqAligner	Nseg	With_Impute	C5	0.25641	1
Precision	SeqAligner	Nseg	With_Impute	C5	0.24359	1
Precision	SeqAligner	Nseg	With_Impute	C5	0.230769	1
Precision	SeqAligner	Nseg	With_Impute	C5	0.217949	1
Precision	SeqAligner	Nseg	With_Impute	C5	0.205128	1
Precision	SeqAligner	Nseg	With_Impute	C5	0.192308	1
Precision	SeqAligner	Nseg	With_Impute	C5	0.179487	1
Precision	SeqAligner	Nseg	With_Impute	C5	0.166667	1
Precision	SeqAligner	Nseg	With_Impute	C5	0.153846	1
Precision	SeqAligner	Nseg	With_Impute	C5	0.141026	1
Precision	SeqAligner	Nseg	With_Impute	C5	0.128205	1
Precision	SeqAligner	Nseg	With_Impute	C5	0.115385	1
Precision	SeqAligner	Nseg	With_Impute	C5	0.102564	1
Precision	SeqAligner	Nseg	With_Impute	C5	0.0897436	1
Precision	SeqAligner	Nseg	With_Impute	C5	0.0769231	1
Precision	SeqAligner	Nseg	With_Impute	C5	0.0641026	1
Precision	SeqAligner	Nseg	With_Impute	C5	0.0512821	1
Precision	SeqAligner	Nseg	With_Impute	C5	0.0384615	1
Precision	SeqAligner	Nseg	With_Impute	C5	0.025641	1
Precision	SeqAligner	Nseg	With_Impute	C5	0.0128205	1
Precision	SeqAligner	Nseg	With_Impute	C5	0	1
Precision	SeqAligner	Nseg	With_Impute	C10	1	0
Precision	SeqAligner	Nseg	With_Impute	C10	0.987342	0
Precision	SeqAligner	Nseg	With_Impute	C10	0.974684	0.333333
Precision	SeqAligner	Nseg	With_Impute	C10	0.962025	0.416667
Precision	SeqAligner	Nseg	With_Impute	C10	0.949367	0.461538
Precision	SeqAligner	Nseg	With_Impute	C10	0.936709	0.5
Precision	SeqAligner	Nseg	With_Impute	C10	0.924051	0.571429
Precision	SeqAligner	Nseg	With_Impute	C10	0.911392	0.692308
Precision	SeqAligner	Nseg	With_Impute	C10	0.898734	0.75
Precision	SeqAligner	Nseg	With_Impute	C10	0.886076	0.75
Precision	SeqAligner	Nseg	With_Impute	C10	0.873418	0.8
Precision	SeqAligner	Nseg	With_Impute	C10	0.860759	0.8
Precision	SeqAligner	Nseg	With_Impute	C10	0.848101	0.833333
Precision	SeqAligner	Nseg	With_Impute	C10	0.835443	0.842105
Precision	SeqAligner	Nseg	With_Impute	C10	0.822785	0.875
Precision	SeqAligner	Nseg	With_Impute	C10	0.810127	0.882353
Precision	SeqAligner	Nseg	With_Impute	C10	0.797468	0.913043
Precision	SeqAligner	Nseg	With_Impute	C10	0.78481	0.935484
Precision	SeqAligner	Nseg	With_Impute	C10	0.772152	0.941176
Precision	SeqAligner	Nseg	With_Impute	C10	0.759494	0.944444
Precision	SeqAligner	Nseg	With_Impute	C10	0.746835	0.95
Precision	SeqAligner	Nseg	With_Impute	C10	0.734177	0.95
Precision	SeqAligner	Nseg	With_Impute	C10	0.721519	0.95122
Precision	SeqAligner	Nseg	With_Impute	C10	0.708861	0.954545
Precision	SeqAligner	Nseg	With_Impute	C10	0.696203	0.961538
Precision	SeqAligner	Nseg	With_Impute	C10	0.683544	0.961538
Precision	SeqAligner	Nseg	With_Impute	C10	0.670886	0.966667
Precision	SeqAligner	Nseg	With_Impute	C10	0.658228	0.966667
Precision	SeqAligner	Nseg	With_Impute	C10	0.64557	0.967742
Precision	SeqAligner	Nseg	With_Impute	C10	0.632911	0.96875
Precision	SeqAligner	Nseg	With_Impute	C10	0.620253	1
Precision	SeqAligner	Nseg	With_Impute	C10	0.607595	1
Precision	SeqAligner	Nseg	With_Impute	C10	0.594937	1
Precision	SeqAligner	Nseg	With_Impute	C10	0.582278	1
Precision	SeqAligner	Nseg	With_Impute	C10	0.56962	1
Precision	SeqAligner	Nseg	With_Impute	C10	0.556962	1
Precision	SeqAligner	Nseg	With_Impute	C10	0.544304	1
Precision	SeqAligner	Nseg	With_Impute	C10	0.531646	1
Precision	SeqAligner	Nseg	With_Impute	C10	0.518987	1
Precision	SeqAligner	Nseg	With_Impute	C10	0.506329	1
Precision	SeqAligner	Nseg	With_Impute	C10	0.493671	1
Precision	SeqAligner	Nseg	With_Impute	C10	0.481013	1
Precision	SeqAligner	Nseg	With_Impute	C10	0.468354	1
Precision	SeqAligner	Nseg	With_Impute	C10	0.455696	1
Precision	SeqAligner	Nseg	With_Impute	C10	0.443038	1
Precision	SeqAligner	Nseg	With_Impute	C10	0.43038	1
Precision	SeqAligner	Nseg	With_Impute	C10	0.417722	1
Precision	SeqAligner	Nseg	With_Impute	C10	0.405063	1
Precision	SeqAligner	Nseg	With_Impute	C10	0.392405	1
Precision	SeqAligner	Nseg	With_Impute	C10	0.379747	1
Precision	SeqAligner	Nseg	With_Impute	C10	0.367089	1
Precision	SeqAligner	Nseg	With_Impute	C10	0.35443	1
Precision	SeqAligner	Nseg	With_Impute	C10	0.341772	1
Precision	SeqAligner	Nseg	With_Impute	C10	0.329114	1
Precision	SeqAligner	Nseg	With_Impute	C10	0.316456	1
Precision	SeqAligner	Nseg	With_Impute	C10	0.303797	1
Precision	SeqAligner	Nseg	With_Impute	C10	0.291139	1
Precision	SeqAligner	Nseg	With_Impute	C10	0.278481	1
Precision	SeqAligner	Nseg	With_Impute	C10	0.265823	1
Precision	SeqAligner	Nseg	With_Impute	C10	0.253165	1
Precision	SeqAligner	Nseg	With_Impute	C10	0.240506	1
Precision	SeqAligner	Nseg	With_Impute	C10	0.227848	1
Precision	SeqAligner	Nseg	With_Impute	C10	0.21519	1
Precision	SeqAligner	Nseg	With_Impute	C10	0.202532	1
Precision	SeqAligner	Nseg	With_Impute	C10	0.189873	1
Precision	SeqAligner	Nseg	With_Impute	C10	0.177215	1
Precision	SeqAligner	Nseg	With_Impute	C10	0.164557	1
Precision	SeqAligner	Nseg	With_Impute	C10	0.151899	1
Precision	SeqAligner	Nseg	With_Impute	C10	0.139241	1
Precision	SeqAligner	Nseg	With_Impute	C10	0.126582	1
Precision	SeqAligner	Nseg	With_Impute	C10	0.113924	1
Precision	SeqAligner	Nseg	With_Impute	C10	0.101266	1
Precision	SeqAligner	Nseg	With_Impute	C10	0.0886076	1
Precision	SeqAligner	Nseg	With_Impute	C10	0.0759494	1
Precision	SeqAligner	Nseg	With_Impute	C10	0.0632911	1
Precision	SeqAligner	Nseg	With_Impute	C10	0.0506329	1
Precision	SeqAligner	Nseg	With_Impute	C10	0.0379747	1
Precision	SeqAligner	Nseg	With_Impute	C10	0.0253165	1
Precision	SeqAligner	Nseg	With_Impute	C10	0.0126582	1
Precision	SeqAligner	Nseg	With_Impute	C10	0	1
Precision	SeqAligner	Nseg	With_Impute	C20	1	0
Precision	SeqAligner	Nseg	With_Impute	C20	0.987342	0
Precision	SeqAligner	Nseg	With_Impute	C20	0.974684	0
Precision	SeqAligner	Nseg	With_Impute	C20	0.962025	0.461538
Precision	SeqAligner	Nseg	With_Impute	C20	0.949367	0.5
Precision	SeqAligner	Nseg	With_Impute	C20	0.936709	0.583333
Precision	SeqAligner	Nseg	With_Impute	C20	0.924051	0.615385
Precision	SeqAligner	Nseg	With_Impute	C20	0.911392	0.666667
Precision	SeqAligner	Nseg	With_Impute	C20	0.898734	0.684211
Precision	SeqAligner	Nseg	With_Impute	C20	0.886076	0.75
Precision	SeqAligner	Nseg	With_Impute	C20	0.873418	0.75
Precision	SeqAligner	Nseg	With_Impute	C20	0.860759	0.8
Precision	SeqAligner	Nseg	With_Impute	C20	0.848101	0.833333
Precision	SeqAligner	Nseg	With_Impute	C20	0.835443	0.833333
Precision	SeqAligner	Nseg	With_Impute	C20	0.822785	0.875
Precision	SeqAligner	Nseg	With_Impute	C20	0.810127	0.875
Precision	SeqAligner	Nseg	With_Impute	C20	0.797468	0.913043
Precision	SeqAligner	Nseg	With_Impute	C20	0.78481	0.923077
Precision	SeqAligner	Nseg	With_Impute	C20	0.772152	0.933333
Precision	SeqAligner	Nseg	With_Impute	C20	0.759494	0.941176
Precision	SeqAligner	Nseg	With_Impute	C20	0.746835	0.961538
Precision	SeqAligner	Nseg	With_Impute	C20	0.734177	0.961538
Precision	SeqAligner	Nseg	With_Impute	C20	0.721519	0.966667
Precision	SeqAligner	Nseg	With_Impute	C20	0.708861	0.966667
Precision	SeqAligner	Nseg	With_Impute	C20	0.696203	0.96875
Precision	SeqAligner	Nseg	With_Impute	C20	0.683544	0.972973
Precision	SeqAligner	Nseg	With_Impute	C20	0.670886	1
Precision	SeqAligner	Nseg	With_Impute	C20	0.658228	1
Precision	SeqAligner	Nseg	With_Impute	C20	0.64557	1
Precision	SeqAligner	Nseg	With_Impute	C20	0.632911	1
Precision	SeqAligner	Nseg	With_Impute	C20	0.620253	1
Precision	SeqAligner	Nseg	With_Impute	C20	0.607595	1
Precision	SeqAligner	Nseg	With_Impute	C20	0.594937	1
Precision	SeqAligner	Nseg	With_Impute	C20	0.582278	1
Precision	SeqAligner	Nseg	With_Impute	C20	0.56962	1
Precision	SeqAligner	Nseg	With_Impute	C20	0.556962	1
Precision	SeqAligner	Nseg	With_Impute	C20	0.544304	1
Precision	SeqAligner	Nseg	With_Impute	C20	0.531646	1
Precision	SeqAligner	Nseg	With_Impute	C20	0.518987	1
Precision	SeqAligner	Nseg	With_Impute	C20	0.506329	1
Precision	SeqAligner	Nseg	With_Impute	C20	0.493671	1
Precision	SeqAligner	Nseg	With_Impute	C20	0.481013	1
Precision	SeqAligner	Nseg	With_Impute	C20	0.468354	1
Precision	SeqAligner	Nseg	With_Impute	C20	0.455696	1
Precision	SeqAligner	Nseg	With_Impute	C20	0.443038	1
Precision	SeqAligner	Nseg	With_Impute	C20	0.43038	1
Precision	SeqAligner	Nseg	With_Impute	C20	0.417722	1
Precision	SeqAligner	Nseg	With_Impute	C20	0.405063	1
Precision	SeqAligner	Nseg	With_Impute	C20	0.392405	1
Precision	SeqAligner	Nseg	With_Impute	C20	0.379747	1
Precision	SeqAligner	Nseg	With_Impute	C20	0.367089	1
Precision	SeqAligner	Nseg	With_Impute	C20	0.35443	1
Precision	SeqAligner	Nseg	With_Impute	C20	0.341772	1
Precision	SeqAligner	Nseg	With_Impute	C20	0.329114	1
Precision	SeqAligner	Nseg	With_Impute	C20	0.316456	1
Precision	SeqAligner	Nseg	With_Impute	C20	0.303797	1
Precision	SeqAligner	Nseg	With_Impute	C20	0.291139	1
Precision	SeqAligner	Nseg	With_Impute	C20	0.278481	1
Precision	SeqAligner	Nseg	With_Impute	C20	0.265823	1
Precision	SeqAligner	Nseg	With_Impute	C20	0.253165	1
Precision	SeqAligner	Nseg	With_Impute	C20	0.240506	1
Precision	SeqAligner	Nseg	With_Impute	C20	0.227848	1
Precision	SeqAligner	Nseg	With_Impute	C20	0.21519	1
Precision	SeqAligner	Nseg	With_Impute	C20	0.202532	1
Precision	SeqAligner	Nseg	With_Impute	C20	0.189873	1
Precision	SeqAligner	Nseg	With_Impute	C20	0.177215	1
Precision	SeqAligner	Nseg	With_Impute	C20	0.164557	1
Precision	SeqAligner	Nseg	With_Impute	C20	0.151899	1
Precision	SeqAligner	Nseg	With_Impute	C20	0.139241	1
Precision	SeqAligner	Nseg	With_Impute	C20	0.126582	1
Precision	SeqAligner	Nseg	With_Impute	C20	0.113924	1
Precision	SeqAligner	Nseg	With_Impute	C20	0.101266	1
Precision	SeqAligner	Nseg	With_Impute	C20	0.0886076	1
Precision	SeqAligner	Nseg	With_Impute	C20	0.0759494	1
Precision	SeqAligner	Nseg	With_Impute	C20	0.0632911	1
Precision	SeqAligner	Nseg	With_Impute	C20	0.0506329	1
Precision	SeqAligner	Nseg	With_Impute	C20	0.0379747	1
Precision	SeqAligner	Nseg	With_Impute	C20	0.0253165	1
Precision	SeqAligner	Nseg	With_Impute	C20	0.0126582	1
Precision	SeqAligner	Nseg	With_Impute	C20	0	1
Precision	SeqAligner	Nseg	No_Impute	C2	1	0
Precision	SeqAligner	Nseg	No_Impute	C2	0.988095	0
Precision	SeqAligner	Nseg	No_Impute	C2	0.97619	0
Precision	SeqAligner	Nseg	No_Impute	C2	0.964286	0
Precision	SeqAligner	Nseg	No_Impute	C2	0.952381	0
Precision	SeqAligner	Nseg	No_Impute	C2	0.940476	0
Precision	SeqAligner	Nseg	No_Impute	C2	0.928571	0
Precision	SeqAligner	Nseg	No_Impute	C2	0.916667	0
Precision	SeqAligner	Nseg	No_Impute	C2	0.904762	0.2
Precision	SeqAligner	Nseg	No_Impute	C2	0.892857	0.285714
Precision	SeqAligner	Nseg	No_Impute	C2	0.880952	0.333333
Precision	SeqAligner	Nseg	No_Impute	C2	0.869048	0.4
Precision	SeqAligner	Nseg	No_Impute	C2	0.857143	0.4
Precision	SeqAligner	Nseg	No_Impute	C2	0.845238	0.5
Precision	SeqAligner	Nseg	No_Impute	C2	0.833333	0.5
Precision	SeqAligner	Nseg	No_Impute	C2	0.821429	0.5
Precision	SeqAligner	Nseg	No_Impute	C2	0.809524	0.5
Precision	SeqAligner	Nseg	No_Impute	C2	0.797619	0.5
Precision	SeqAligner	Nseg	No_Impute	C2	0.785714	0.5
Precision	SeqAligner	Nseg	No_Impute	C2	0.77381	0.555556
Precision	SeqAligner	Nseg	No_Impute	C2	0.761905	0.571429
Precision	SeqAligner	Nseg	No_Impute	C2	0.75	0.6
Precision	SeqAligner	Nseg	No_Impute	C2	0.738095	0.6
Precision	SeqAligner	Nseg	No_Impute	C2	0.72619	0.6
Precision	SeqAligner	Nseg	No_Impute	C2	0.714286	0.6
Precision	SeqAligner	Nseg	No_Impute	C2	0.702381	0.666667
Precision	SeqAligner	Nseg	No_Impute	C2	0.690476	0.666667
Precision	SeqAligner	Nseg	No_Impute	C2	0.678571	0.666667
Precision	SeqAligner	Nseg	No_Impute	C2	0.666667	0.666667
Precision	SeqAligner	Nseg	No_Impute	C2	0.654762	0.666667
Precision	SeqAligner	Nseg	No_Impute	C2	0.642857	0.666667
Precision	SeqAligner	Nseg	No_Impute	C2	0.630952	0.666667
Precision	SeqAligner	Nseg	No_Impute	C2	0.619048	0.714286
Precision	SeqAligner	Nseg	No_Impute	C2	0.607143	0.714286
Precision	SeqAligner	Nseg	No_Impute	C2	0.595238	0.75
Precision	SeqAligner	Nseg	No_Impute	C2	0.583333	0.75
Precision	SeqAligner	Nseg	No_Impute	C2	0.571429	0.75
Precision	SeqAligner	Nseg	No_Impute	C2	0.559524	0.75
Precision	SeqAligner	Nseg	No_Impute	C2	0.547619	0.75
Precision	SeqAligner	Nseg	No_Impute	C2	0.535714	0.8
Precision	SeqAligner	Nseg	No_Impute	C2	0.52381	0.8
Precision	SeqAligner	Nseg	No_Impute	C2	0.511905	0.8
Precision	SeqAligner	Nseg	No_Impute	C2	0.5	0.8
Precision	SeqAligner	Nseg	No_Impute	C2	0.488095	0.833333
Precision	SeqAligner	Nseg	No_Impute	C2	0.47619	0.875
Precision	SeqAligner	Nseg	No_Impute	C2	0.464286	0.875
Precision	SeqAligner	Nseg	No_Impute	C2	0.452381	0.888889
Precision	SeqAligner	Nseg	No_Impute	C2	0.440476	1
Precision	SeqAligner	Nseg	No_Impute	C2	0.428571	1
Precision	SeqAligner	Nseg	No_Impute	C2	0.416667	1
Precision	SeqAligner	Nseg	No_Impute	C2	0.404762	1
Precision	SeqAligner	Nseg	No_Impute	C2	0.392857	1
Precision	SeqAligner	Nseg	No_Impute	C2	0.380952	1
Precision	SeqAligner	Nseg	No_Impute	C2	0.369048	1
Precision	SeqAligner	Nseg	No_Impute	C2	0.357143	1
Precision	SeqAligner	Nseg	No_Impute	C2	0.345238	1
Precision	SeqAligner	Nseg	No_Impute	C2	0.333333	1
Precision	SeqAligner	Nseg	No_Impute	C2	0.321429	1
Precision	SeqAligner	Nseg	No_Impute	C2	0.309524	1
Precision	SeqAligner	Nseg	No_Impute	C2	0.297619	1
Precision	SeqAligner	Nseg	No_Impute	C2	0.285714	1
Precision	SeqAligner	Nseg	No_Impute	C2	0.27381	1
Precision	SeqAligner	Nseg	No_Impute	C2	0.261905	1
Precision	SeqAligner	Nseg	No_Impute	C2	0.25	1
Precision	SeqAligner	Nseg	No_Impute	C2	0.238095	1
Precision	SeqAligner	Nseg	No_Impute	C2	0.22619	1
Precision	SeqAligner	Nseg	No_Impute	C2	0.214286	1
Precision	SeqAligner	Nseg	No_Impute	C2	0.202381	1
Precision	SeqAligner	Nseg	No_Impute	C2	0.190476	1
Precision	SeqAligner	Nseg	No_Impute	C2	0.178571	1
Precision	SeqAligner	Nseg	No_Impute	C2	0.166667	1
Precision	SeqAligner	Nseg	No_Impute	C2	0.154762	1
Precision	SeqAligner	Nseg	No_Impute	C2	0.142857	1
Precision	SeqAligner	Nseg	No_Impute	C2	0.130952	1
Precision	SeqAligner	Nseg	No_Impute	C2	0.119048	1
Precision	SeqAligner	Nseg	No_Impute	C2	0.107143	1
Precision	SeqAligner	Nseg	No_Impute	C2	0.0952381	1
Precision	SeqAligner	Nseg	No_Impute	C2	0.0833333	1
Precision	SeqAligner	Nseg	No_Impute	C2	0.0714286	1
Precision	SeqAligner	Nseg	No_Impute	C2	0.0595238	1
Precision	SeqAligner	Nseg	No_Impute	C2	0.047619	1
Precision	SeqAligner	Nseg	No_Impute	C2	0.0357143	1
Precision	SeqAligner	Nseg	No_Impute	C2	0.0238095	1
Precision	SeqAligner	Nseg	No_Impute	C2	0.0119048	1
Precision	SeqAligner	Nseg	No_Impute	C2	0	1
Precision	SeqAligner	Nseg	No_Impute	C5	1	0
Precision	SeqAligner	Nseg	No_Impute	C5	0.988095	0
Precision	SeqAligner	Nseg	No_Impute	C5	0.97619	0
Precision	SeqAligner	Nseg	No_Impute	C5	0.964286	0
Precision	SeqAligner	Nseg	No_Impute	C5	0.952381	0
Precision	SeqAligner	Nseg	No_Impute	C5	0.940476	0
Precision	SeqAligner	Nseg	No_Impute	C5	0.928571	0
Precision	SeqAligner	Nseg	No_Impute	C5	0.916667	0.2
Precision	SeqAligner	Nseg	No_Impute	C5	0.904762	0.285714
Precision	SeqAligner	Nseg	No_Impute	C5	0.892857	0.4
Precision	SeqAligner	Nseg	No_Impute	C5	0.880952	0.4
Precision	SeqAligner	Nseg	No_Impute	C5	0.869048	0.454545
Precision	SeqAligner	Nseg	No_Impute	C5	0.857143	0.5
Precision	SeqAligner	Nseg	No_Impute	C5	0.845238	0.5
Precision	SeqAligner	Nseg	No_Impute	C5	0.833333	0.5
Precision	SeqAligner	Nseg	No_Impute	C5	0.821429	0.571429
Precision	SeqAligner	Nseg	No_Impute	C5	0.809524	0.6
Precision	SeqAligner	Nseg	No_Impute	C5	0.797619	0.625
Precision	SeqAligner	Nseg	No_Impute	C5	0.785714	0.666667
Precision	SeqAligner	Nseg	No_Impute	C5	0.77381	0.666667
Precision	SeqAligner	Nseg	No_Impute	C5	0.761905	0.666667
Precision	SeqAligner	Nseg	No_Impute	C5	0.75	0.666667
Precision	SeqAligner	Nseg	No_Impute	C5	0.738095	0.666667
Precision	SeqAligner	Nseg	No_Impute	C5	0.72619	0.714286
Precision	SeqAligner	Nseg	No_Impute	C5	0.714286	0.714286
Precision	SeqAligner	Nseg	No_Impute	C5	0.702381	0.75
Precision	SeqAligner	Nseg	No_Impute	C5	0.690476	0.75
Precision	SeqAligner	Nseg	No_Impute	C5	0.678571	0.777778
Precision	SeqAligner	Nseg	No_Impute	C5	0.666667	0.8
Precision	SeqAligner	Nseg	No_Impute	C5	0.654762	0.8
Precision	SeqAligner	Nseg	No_Impute	C5	0.642857	0.8
Precision	SeqAligner	Nseg	No_Impute	C5	0.630952	0.8
Precision	SeqAligner	Nseg	No_Impute	C5	0.619048	0.818182
Precision	SeqAligner	Nseg	No_Impute	C5	0.607143	0.833333
Precision	SeqAligner	Nseg	No_Impute	C5	0.595238	0.833333
Precision	SeqAligner	Nseg	No_Impute	C5	0.583333	0.833333
Precision	SeqAligner	Nseg	No_Impute	C5	0.571429	0.857143
Precision	SeqAligner	Nseg	No_Impute	C5	0.559524	0.857143
Precision	SeqAligner	Nseg	No_Impute	C5	0.547619	0.857143
Precision	SeqAligner	Nseg	No_Impute	C5	0.535714	0.875
Precision	SeqAligner	Nseg	No_Impute	C5	0.52381	1
Precision	SeqAligner	Nseg	No_Impute	C5	0.511905	1
Precision	SeqAligner	Nseg	No_Impute	C5	0.5	1
Precision	SeqAligner	Nseg	No_Impute	C5	0.488095	1
Precision	SeqAligner	Nseg	No_Impute	C5	0.47619	1
Precision	SeqAligner	Nseg	No_Impute	C5	0.464286	1
Precision	SeqAligner	Nseg	No_Impute	C5	0.452381	1
Precision	SeqAligner	Nseg	No_Impute	C5	0.440476	1
Precision	SeqAligner	Nseg	No_Impute	C5	0.428571	1
Precision	SeqAligner	Nseg	No_Impute	C5	0.416667	1
Precision	SeqAligner	Nseg	No_Impute	C5	0.404762	1
Precision	SeqAligner	Nseg	No_Impute	C5	0.392857	1
Precision	SeqAligner	Nseg	No_Impute	C5	0.380952	1
Precision	SeqAligner	Nseg	No_Impute	C5	0.369048	1
Precision	SeqAligner	Nseg	No_Impute	C5	0.357143	1
Precision	SeqAligner	Nseg	No_Impute	C5	0.345238	1
Precision	SeqAligner	Nseg	No_Impute	C5	0.333333	1
Precision	SeqAligner	Nseg	No_Impute	C5	0.321429	1
Precision	SeqAligner	Nseg	No_Impute	C5	0.309524	1
Precision	SeqAligner	Nseg	No_Impute	C5	0.297619	1
Precision	SeqAligner	Nseg	No_Impute	C5	0.285714	1
Precision	SeqAligner	Nseg	No_Impute	C5	0.27381	1
Precision	SeqAligner	Nseg	No_Impute	C5	0.261905	1
Precision	SeqAligner	Nseg	No_Impute	C5	0.25	1
Precision	SeqAligner	Nseg	No_Impute	C5	0.238095	1
Precision	SeqAligner	Nseg	No_Impute	C5	0.22619	1
Precision	SeqAligner	Nseg	No_Impute	C5	0.214286	1
Precision	SeqAligner	Nseg	No_Impute	C5	0.202381	1
Precision	SeqAligner	Nseg	No_Impute	C5	0.190476	1
Precision	SeqAligner	Nseg	No_Impute	C5	0.178571	1
Precision	SeqAligner	Nseg	No_Impute	C5	0.166667	1
Precision	SeqAligner	Nseg	No_Impute	C5	0.154762	1
Precision	SeqAligner	Nseg	No_Impute	C5	0.142857	1
Precision	SeqAligner	Nseg	No_Impute	C5	0.130952	1
Precision	SeqAligner	Nseg	No_Impute	C5	0.119048	1
Precision	SeqAligner	Nseg	No_Impute	C5	0.107143	1
Precision	SeqAligner	Nseg	No_Impute	C5	0.0952381	1
Precision	SeqAligner	Nseg	No_Impute	C5	0.0833333	1
Precision	SeqAligner	Nseg	No_Impute	C5	0.0714286	1
Precision	SeqAligner	Nseg	No_Impute	C5	0.0595238	1
Precision	SeqAligner	Nseg	No_Impute	C5	0.047619	1
Precision	SeqAligner	Nseg	No_Impute	C5	0.0357143	1
Precision	SeqAligner	Nseg	No_Impute	C5	0.0238095	1
Precision	SeqAligner	Nseg	No_Impute	C5	0.0119048	1
Precision	SeqAligner	Nseg	No_Impute	C5	0	1
Precision	SeqAligner	Nseg	No_Impute	C10	1	0
Precision	SeqAligner	Nseg	No_Impute	C10	0.988095	0
Precision	SeqAligner	Nseg	No_Impute	C10	0.97619	0
Precision	SeqAligner	Nseg	No_Impute	C10	0.964286	0
Precision	SeqAligner	Nseg	No_Impute	C10	0.952381	0
Precision	SeqAligner	Nseg	No_Impute	C10	0.940476	0
Precision	SeqAligner	Nseg	No_Impute	C10	0.928571	0
Precision	SeqAligner	Nseg	No_Impute	C10	0.916667	0.2
Precision	SeqAligner	Nseg	No_Impute	C10	0.904762	0.285714
Precision	SeqAligner	Nseg	No_Impute	C10	0.892857	0.333333
Precision	SeqAligner	Nseg	No_Impute	C10	0.880952	0.333333
Precision	SeqAligner	Nseg	No_Impute	C10	0.869048	0.4
Precision	SeqAligner	Nseg	No_Impute	C10	0.857143	0.4
Precision	SeqAligner	Nseg	No_Impute	C10	0.845238	0.4
Precision	SeqAligner	Nseg	No_Impute	C10	0.833333	0.5
Precision	SeqAligner	Nseg	No_Impute	C10	0.821429	0.5
Precision	SeqAligner	Nseg	No_Impute	C10	0.809524	0.571429
Precision	SeqAligner	Nseg	No_Impute	C10	0.797619	0.6
Precision	SeqAligner	Nseg	No_Impute	C10	0.785714	0.625
Precision	SeqAligner	Nseg	No_Impute	C10	0.77381	0.666667
Precision	SeqAligner	Nseg	No_Impute	C10	0.761905	0.666667
Precision	SeqAligner	Nseg	No_Impute	C10	0.75	0.666667
Precision	SeqAligner	Nseg	No_Impute	C10	0.738095	0.666667
Precision	SeqAligner	Nseg	No_Impute	C10	0.72619	0.714286
Precision	SeqAligner	Nseg	No_Impute	C10	0.714286	0.75
Precision	SeqAligner	Nseg	No_Impute	C10	0.702381	0.75
Precision	SeqAligner	Nseg	No_Impute	C10	0.690476	0.75
Precision	SeqAligner	Nseg	No_Impute	C10	0.678571	0.777778
Precision	SeqAligner	Nseg	No_Impute	C10	0.666667	0.8
Precision	SeqAligner	Nseg	No_Impute	C10	0.654762	0.8
Precision	SeqAligner	Nseg	No_Impute	C10	0.642857	0.818182
Precision	SeqAligner	Nseg	No_Impute	C10	0.630952	0.833333
Precision	SeqAligner	Nseg	No_Impute	C10	0.619048	0.833333
Precision	SeqAligner	Nseg	No_Impute	C10	0.607143	0.833333
Precision	SeqAligner	Nseg	No_Impute	C10	0.595238	0.857143
Precision	SeqAligner	Nseg	No_Impute	C10	0.583333	1
Precision	SeqAligner	Nseg	No_Impute	C10	0.571429	1
Precision	SeqAligner	Nseg	No_Impute	C10	0.559524	1
Precision	SeqAligner	Nseg	No_Impute	C10	0.547619	1
Precision	SeqAligner	Nseg	No_Impute	C10	0.535714	1
Precision	SeqAligner	Nseg	No_Impute	C10	0.52381	1
Precision	SeqAligner	Nseg	No_Impute	C10	0.511905	1
Precision	SeqAligner	Nseg	No_Impute	C10	0.5	1
Precision	SeqAligner	Nseg	No_Impute	C10	0.488095	1
Precision	SeqAligner	Nseg	No_Impute	C10	0.47619	1
Precision	SeqAligner	Nseg	No_Impute	C10	0.464286	1
Precision	SeqAligner	Nseg	No_Impute	C10	0.452381	1
Precision	SeqAligner	Nseg	No_Impute	C10	0.440476	1
Precision	SeqAligner	Nseg	No_Impute	C10	0.428571	1
Precision	SeqAligner	Nseg	No_Impute	C10	0.416667	1
Precision	SeqAligner	Nseg	No_Impute	C10	0.404762	1
Precision	SeqAligner	Nseg	No_Impute	C10	0.392857	1
Precision	SeqAligner	Nseg	No_Impute	C10	0.380952	1
Precision	SeqAligner	Nseg	No_Impute	C10	0.369048	1
Precision	SeqAligner	Nseg	No_Impute	C10	0.357143	1
Precision	SeqAligner	Nseg	No_Impute	C10	0.345238	1
Precision	SeqAligner	Nseg	No_Impute	C10	0.333333	1
Precision	SeqAligner	Nseg	No_Impute	C10	0.321429	1
Precision	SeqAligner	Nseg	No_Impute	C10	0.309524	1
Precision	SeqAligner	Nseg	No_Impute	C10	0.297619	1
Precision	SeqAligner	Nseg	No_Impute	C10	0.285714	1
Precision	SeqAligner	Nseg	No_Impute	C10	0.27381	1
Precision	SeqAligner	Nseg	No_Impute	C10	0.261905	1
Precision	SeqAligner	Nseg	No_Impute	C10	0.25	1
Precision	SeqAligner	Nseg	No_Impute	C10	0.238095	1
Precision	SeqAligner	Nseg	No_Impute	C10	0.22619	1
Precision	SeqAligner	Nseg	No_Impute	C10	0.214286	1
Precision	SeqAligner	Nseg	No_Impute	C10	0.202381	1
Precision	SeqAligner	Nseg	No_Impute	C10	0.190476	1
Precision	SeqAligner	Nseg	No_Impute	C10	0.178571	1
Precision	SeqAligner	Nseg	No_Impute	C10	0.166667	1
Precision	SeqAligner	Nseg	No_Impute	C10	0.154762	1
Precision	SeqAligner	Nseg	No_Impute	C10	0.142857	1
Precision	SeqAligner	Nseg	No_Impute	C10	0.130952	1
Precision	SeqAligner	Nseg	No_Impute	C10	0.119048	1
Precision	SeqAligner	Nseg	No_Impute	C10	0.107143	1
Precision	SeqAligner	Nseg	No_Impute	C10	0.0952381	1
Precision	SeqAligner	Nseg	No_Impute	C10	0.0833333	1
Precision	SeqAligner	Nseg	No_Impute	C10	0.0714286	1
Precision	SeqAligner	Nseg	No_Impute	C10	0.0595238	1
Precision	SeqAligner	Nseg	No_Impute	C10	0.047619	1
Precision	SeqAligner	Nseg	No_Impute	C10	0.0357143	1
Precision	SeqAligner	Nseg	No_Impute	C10	0.0238095	1
Precision	SeqAligner	Nseg	No_Impute	C10	0.0119048	1
Precision	SeqAligner	Nseg	No_Impute	C10	0	1
Precision	SeqAligner	Nseg	No_Impute	C20	1	0
Precision	SeqAligner	Nseg	No_Impute	C20	0.988095	0
Precision	SeqAligner	Nseg	No_Impute	C20	0.97619	0
Precision	SeqAligner	Nseg	No_Impute	C20	0.964286	0
Precision	SeqAligner	Nseg	No_Impute	C20	0.952381	0
Precision	SeqAligner	Nseg	No_Impute	C20	0.940476	0
Precision	SeqAligner	Nseg	No_Impute	C20	0.928571	0
Precision	SeqAligner	Nseg	No_Impute	C20	0.916667	0.285714
Precision	SeqAligner	Nseg	No_Impute	C20	0.904762	0.333333
Precision	SeqAligner	Nseg	No_Impute	C20	0.892857	0.333333
Precision	SeqAligner	Nseg	No_Impute	C20	0.880952	0.4
Precision	SeqAligner	Nseg	No_Impute	C20	0.869048	0.444444
Precision	SeqAligner	Nseg	No_Impute	C20	0.857143	0.461538
Precision	SeqAligner	Nseg	No_Impute	C20	0.845238	0.5
Precision	SeqAligner	Nseg	No_Impute	C20	0.833333	0.571429
Precision	SeqAligner	Nseg	No_Impute	C20	0.821429	0.666667
Precision	SeqAligner	Nseg	No_Impute	C20	0.809524	0.666667
Precision	SeqAligner	Nseg	No_Impute	C20	0.797619	0.666667
Precision	SeqAligner	Nseg	No_Impute	C20	0.785714	0.714286
Precision	SeqAligner	Nseg	No_Impute	C20	0.77381	0.714286
Precision	SeqAligner	Nseg	No_Impute	C20	0.761905	0.75
Precision	SeqAligner	Nseg	No_Impute	C20	0.75	0.75
Precision	SeqAligner	Nseg	No_Impute	C20	0.738095	0.75
Precision	SeqAligner	Nseg	No_Impute	C20	0.72619	0.8
Precision	SeqAligner	Nseg	No_Impute	C20	0.714286	0.8
Precision	SeqAligner	Nseg	No_Impute	C20	0.702381	0.818182
Precision	SeqAligner	Nseg	No_Impute	C20	0.690476	0.833333
Precision	SeqAligner	Nseg	No_Impute	C20	0.678571	0.833333
Precision	SeqAligner	Nseg	No_Impute	C20	0.666667	0.857143
Precision	SeqAligner	Nseg	No_Impute	C20	0.654762	0.857143
Precision	SeqAligner	Nseg	No_Impute	C20	0.642857	0.875
Precision	SeqAligner	Nseg	No_Impute	C20	0.630952	1
Precision	SeqAligner	Nseg	No_Impute	C20	0.619048	1
Precision	SeqAligner	Nseg	No_Impute	C20	0.607143	1
Precision	SeqAligner	Nseg	No_Impute	C20	0.595238	1
Precision	SeqAligner	Nseg	No_Impute	C20	0.583333	1
Precision	SeqAligner	Nseg	No_Impute	C20	0.571429	1
Precision	SeqAligner	Nseg	No_Impute	C20	0.559524	1
Precision	SeqAligner	Nseg	No_Impute	C20	0.547619	1
Precision	SeqAligner	Nseg	No_Impute	C20	0.535714	1
Precision	SeqAligner	Nseg	No_Impute	C20	0.52381	1
Precision	SeqAligner	Nseg	No_Impute	C20	0.511905	1
Precision	SeqAligner	Nseg	No_Impute	C20	0.5	1
Precision	SeqAligner	Nseg	No_Impute	C20	0.488095	1
Precision	SeqAligner	Nseg	No_Impute	C20	0.47619	1
Precision	SeqAligner	Nseg	No_Impute	C20	0.464286	1
Precision	SeqAligner	Nseg	No_Impute	C20	0.452381	1
Precision	SeqAligner	Nseg	No_Impute	C20	0.440476	1
Precision	SeqAligner	Nseg	No_Impute	C20	0.428571	1
Precision	SeqAligner	Nseg	No_Impute	C20	0.416667	1
Precision	SeqAligner	Nseg	No_Impute	C20	0.404762	1
Precision	SeqAligner	Nseg	No_Impute	C20	0.392857	1
Precision	SeqAligner	Nseg	No_Impute	C20	0.380952	1
Precision	SeqAligner	Nseg	No_Impute	C20	0.369048	1
Precision	SeqAligner	Nseg	No_Impute	C20	0.357143	1
Precision	SeqAligner	Nseg	No_Impute	C20	0.345238	1
Precision	SeqAligner	Nseg	No_Impute	C20	0.333333	1
Precision	SeqAligner	Nseg	No_Impute	C20	0.321429	1
Precision	SeqAligner	Nseg	No_Impute	C20	0.309524	1
Precision	SeqAligner	Nseg	No_Impute	C20	0.297619	1
Precision	SeqAligner	Nseg	No_Impute	C20	0.285714	1
Precision	SeqAligner	Nseg	No_Impute	C20	0.27381	1
Precision	SeqAligner	Nseg	No_Impute	C20	0.261905	1
Precision	SeqAligner	Nseg	No_Impute	C20	0.25	1
Precision	SeqAligner	Nseg	No_Impute	C20	0.238095	1
Precision	SeqAligner	Nseg	No_Impute	C20	0.22619	1
Precision	SeqAligner	Nseg	No_Impute	C20	0.214286	1
Precision	SeqAligner	Nseg	No_Impute	C20	0.202381	1
Precision	SeqAligner	Nseg	No_Impute	C20	0.190476	1
Precision	SeqAligner	Nseg	No_Impute	C20	0.178571	1
Precision	SeqAligner	Nseg	No_Impute	C20	0.166667	1
Precision	SeqAligner	Nseg	No_Impute	C20	0.154762	1
Precision	SeqAligner	Nseg	No_Impute	C20	0.142857	1
Precision	SeqAligner	Nseg	No_Impute	C20	0.130952	1
Precision	SeqAligner	Nseg	No_Impute	C20	0.119048	1
Precision	SeqAligner	Nseg	No_Impute	C20	0.107143	1
Precision	SeqAligner	Nseg	No_Impute	C20	0.0952381	1
Precision	SeqAligner	Nseg	No_Impute	C20	0.0833333	1
Precision	SeqAligner	Nseg	No_Impute	C20	0.0714286	1
Precision	SeqAligner	Nseg	No_Impute	C20	0.0595238	1
Precision	SeqAligner	Nseg	No_Impute	C20	0.047619	1
Precision	SeqAligner	Nseg	No_Impute	C20	0.0357143	1
Precision	SeqAligner	Nseg	No_Impute	C20	0.0238095	1
Precision	SeqAligner	Nseg	No_Impute	C20	0.0119048	1
Precision	SeqAligner	Nseg	No_Impute	C20	0	1
Precision	RefAligner	Nseg	No_Impute	C2	1	0
Precision	RefAligner	Nseg	No_Impute	C2	0.987805	0
Precision	RefAligner	Nseg	No_Impute	C2	0.97561	0
Precision	RefAligner	Nseg	No_Impute	C2	0.963415	0
Precision	RefAligner	Nseg	No_Impute	C2	0.95122	0
Precision	RefAligner	Nseg	No_Impute	C2	0.939024	0
Precision	RefAligner	Nseg	No_Impute	C2	0.926829	0
Precision	RefAligner	Nseg	No_Impute	C2	0.914634	0
Precision	RefAligner	Nseg	No_Impute	C2	0.902439	0
Precision	RefAligner	Nseg	No_Impute	C2	0.890244	0
Precision	RefAligner	Nseg	No_Impute	C2	0.878049	0
Precision	RefAligner	Nseg	No_Impute	C2	0.865854	0
Precision	RefAligner	Nseg	No_Impute	C2	0.853659	0
Precision	RefAligner	Nseg	No_Impute	C2	0.841463	0.5
Precision	RefAligner	Nseg	No_Impute	C2	0.829268	0.5
Precision	RefAligner	Nseg	No_Impute	C2	0.817073	0.5
Precision	RefAligner	Nseg	No_Impute	C2	0.804878	0.5
Precision	RefAligner	Nseg	No_Impute	C2	0.792683	0.5
Precision	RefAligner	Nseg	No_Impute	C2	0.780488	0.5
Precision	RefAligner	Nseg	No_Impute	C2	0.768293	0.5
Precision	RefAligner	Nseg	No_Impute	C2	0.756098	0.5
Precision	RefAligner	Nseg	No_Impute	C2	0.743902	0.5
Precision	RefAligner	Nseg	No_Impute	C2	0.731707	0.5
Precision	RefAligner	Nseg	No_Impute	C2	0.719512	0.5
Precision	RefAligner	Nseg	No_Impute	C2	0.707317	0.5
Precision	RefAligner	Nseg	No_Impute	C2	0.695122	0.5
Precision	RefAligner	Nseg	No_Impute	C2	0.682927	0.75
Precision	RefAligner	Nseg	No_Impute	C2	0.670732	1
Precision	RefAligner	Nseg	No_Impute	C2	0.658537	1
Precision	RefAligner	Nseg	No_Impute	C2	0.646341	1
Precision	RefAligner	Nseg	No_Impute	C2	0.634146	1
Precision	RefAligner	Nseg	No_Impute	C2	0.621951	1
Precision	RefAligner	Nseg	No_Impute	C2	0.609756	1
Precision	RefAligner	Nseg	No_Impute	C2	0.597561	1
Precision	RefAligner	Nseg	No_Impute	C2	0.585366	1
Precision	RefAligner	Nseg	No_Impute	C2	0.573171	1
Precision	RefAligner	Nseg	No_Impute	C2	0.560976	1
Precision	RefAligner	Nseg	No_Impute	C2	0.54878	1
Precision	RefAligner	Nseg	No_Impute	C2	0.536585	1
Precision	RefAligner	Nseg	No_Impute	C2	0.52439	1
Precision	RefAligner	Nseg	No_Impute	C2	0.512195	1
Precision	RefAligner	Nseg	No_Impute	C2	0.5	1
Precision	RefAligner	Nseg	No_Impute	C2	0.487805	1
Precision	RefAligner	Nseg	No_Impute	C2	0.47561	1
Precision	RefAligner	Nseg	No_Impute	C2	0.463415	1
Precision	RefAligner	Nseg	No_Impute	C2	0.45122	1
Precision	RefAligner	Nseg	No_Impute	C2	0.439024	1
Precision	RefAligner	Nseg	No_Impute	C2	0.426829	1
Precision	RefAligner	Nseg	No_Impute	C2	0.414634	1
Precision	RefAligner	Nseg	No_Impute	C2	0.402439	1
Precision	RefAligner	Nseg	No_Impute	C2	0.390244	1
Precision	RefAligner	Nseg	No_Impute	C2	0.378049	1
Precision	RefAligner	Nseg	No_Impute	C2	0.365854	1
Precision	RefAligner	Nseg	No_Impute	C2	0.353659	1
Precision	RefAligner	Nseg	No_Impute	C2	0.341463	1
Precision	RefAligner	Nseg	No_Impute	C2	0.329268	1
Precision	RefAligner	Nseg	No_Impute	C2	0.317073	1
Precision	RefAligner	Nseg	No_Impute	C2	0.304878	1
Precision	RefAligner	Nseg	No_Impute	C2	0.292683	1
Precision	RefAligner	Nseg	No_Impute	C2	0.280488	1
Precision	RefAligner	Nseg	No_Impute	C2	0.268293	1
Precision	RefAligner	Nseg	No_Impute	C2	0.256098	1
Precision	RefAligner	Nseg	No_Impute	C2	0.243902	1
Precision	RefAligner	Nseg	No_Impute	C2	0.231707	1
Precision	RefAligner	Nseg	No_Impute	C2	0.219512	1
Precision	RefAligner	Nseg	No_Impute	C2	0.207317	1
Precision	RefAligner	Nseg	No_Impute	C2	0.195122	1
Precision	RefAligner	Nseg	No_Impute	C2	0.182927	1
Precision	RefAligner	Nseg	No_Impute	C2	0.170732	1
Precision	RefAligner	Nseg	No_Impute	C2	0.158537	1
Precision	RefAligner	Nseg	No_Impute	C2	0.146341	1
Precision	RefAligner	Nseg	No_Impute	C2	0.134146	1
Precision	RefAligner	Nseg	No_Impute	C2	0.121951	1
Precision	RefAligner	Nseg	No_Impute	C2	0.109756	1
Precision	RefAligner	Nseg	No_Impute	C2	0.097561	1
Precision	RefAligner	Nseg	No_Impute	C2	0.0853659	1
Precision	RefAligner	Nseg	No_Impute	C2	0.0731707	1
Precision	RefAligner	Nseg	No_Impute	C2	0.0609756	1
Precision	RefAligner	Nseg	No_Impute	C2	0.0487805	1
Precision	RefAligner	Nseg	No_Impute	C2	0.0365854	1
Precision	RefAligner	Nseg	No_Impute	C2	0.0243902	1
Precision	RefAligner	Nseg	No_Impute	C2	0.0121951	1
Precision	RefAligner	Nseg	No_Impute	C2	0	1
Precision	RefAligner	Nseg	No_Impute	C5	1	0
Precision	RefAligner	Nseg	No_Impute	C5	0.987805	0
Precision	RefAligner	Nseg	No_Impute	C5	0.97561	0
Precision	RefAligner	Nseg	No_Impute	C5	0.963415	0
Precision	RefAligner	Nseg	No_Impute	C5	0.95122	0
Precision	RefAligner	Nseg	No_Impute	C5	0.939024	0
Precision	RefAligner	Nseg	No_Impute	C5	0.926829	0
Precision	RefAligner	Nseg	No_Impute	C5	0.914634	0
Precision	RefAligner	Nseg	No_Impute	C5	0.902439	0
Precision	RefAligner	Nseg	No_Impute	C5	0.890244	0
Precision	RefAligner	Nseg	No_Impute	C5	0.878049	0.5
Precision	RefAligner	Nseg	No_Impute	C5	0.865854	0.5
Precision	RefAligner	Nseg	No_Impute	C5	0.853659	0.5
Precision	RefAligner	Nseg	No_Impute	C5	0.841463	0.5
Precision	RefAligner	Nseg	No_Impute	C5	0.829268	0.5
Precision	RefAligner	Nseg	No_Impute	C5	0.817073	0.5
Precision	RefAligner	Nseg	No_Impute	C5	0.804878	0.5
Precision	RefAligner	Nseg	No_Impute	C5	0.792683	0.666667
Precision	RefAligner	Nseg	No_Impute	C5	0.780488	1
Precision	RefAligner	Nseg	No_Impute	C5	0.768293	1
Precision	RefAligner	Nseg	No_Impute	C5	0.756098	1
Precision	RefAligner	Nseg	No_Impute	C5	0.743902	1
Precision	RefAligner	Nseg	No_Impute	C5	0.731707	1
Precision	RefAligner	Nseg	No_Impute	C5	0.719512	1
Precision	RefAligner	Nseg	No_Impute	C5	0.707317	1
Precision	RefAligner	Nseg	No_Impute	C5	0.695122	1
Precision	RefAligner	Nseg	No_Impute	C5	0.682927	1
Precision	RefAligner	Nseg	No_Impute	C5	0.670732	1
Precision	RefAligner	Nseg	No_Impute	C5	0.658537	1
Precision	RefAligner	Nseg	No_Impute	C5	0.646341	1
Precision	RefAligner	Nseg	No_Impute	C5	0.634146	1
Precision	RefAligner	Nseg	No_Impute	C5	0.621951	1
Precision	RefAligner	Nseg	No_Impute	C5	0.609756	1
Precision	RefAligner	Nseg	No_Impute	C5	0.597561	1
Precision	RefAligner	Nseg	No_Impute	C5	0.585366	1
Precision	RefAligner	Nseg	No_Impute	C5	0.573171	1
Precision	RefAligner	Nseg	No_Impute	C5	0.560976	1
Precision	RefAligner	Nseg	No_Impute	C5	0.54878	1
Precision	RefAligner	Nseg	No_Impute	C5	0.536585	1
Precision	RefAligner	Nseg	No_Impute	C5	0.52439	1
Precision	RefAligner	Nseg	No_Impute	C5	0.512195	1
Precision	RefAligner	Nseg	No_Impute	C5	0.5	1
Precision	RefAligner	Nseg	No_Impute	C5	0.487805	1
Precision	RefAligner	Nseg	No_Impute	C5	0.47561	1
Precision	RefAligner	Nseg	No_Impute	C5	0.463415	1
Precision	RefAligner	Nseg	No_Impute	C5	0.45122	1
Precision	RefAligner	Nseg	No_Impute	C5	0.439024	1
Precision	RefAligner	Nseg	No_Impute	C5	0.426829	1
Precision	RefAligner	Nseg	No_Impute	C5	0.414634	1
Precision	RefAligner	Nseg	No_Impute	C5	0.402439	1
Precision	RefAligner	Nseg	No_Impute	C5	0.390244	1
Precision	RefAligner	Nseg	No_Impute	C5	0.378049	1
Precision	RefAligner	Nseg	No_Impute	C5	0.365854	1
Precision	RefAligner	Nseg	No_Impute	C5	0.353659	1
Precision	RefAligner	Nseg	No_Impute	C5	0.341463	1
Precision	RefAligner	Nseg	No_Impute	C5	0.329268	1
Precision	RefAligner	Nseg	No_Impute	C5	0.317073	1
Precision	RefAligner	Nseg	No_Impute	C5	0.304878	1
Precision	RefAligner	Nseg	No_Impute	C5	0.292683	1
Precision	RefAligner	Nseg	No_Impute	C5	0.280488	1
Precision	RefAligner	Nseg	No_Impute	C5	0.268293	1
Precision	RefAligner	Nseg	No_Impute	C5	0.256098	1
Precision	RefAligner	Nseg	No_Impute	C5	0.243902	1
Precision	RefAligner	Nseg	No_Impute	C5	0.231707	1
[truncated: 5,195 more rows]

## Sheet: S5a
Precision/Recall	Metric	Copy number	Percentile	Performance
Precision	Bp	C20_2_2	1	0
Precision	Bp	C20_2_2	0.991736	0.181707
Precision	Bp	C20_2_2	0.983471	0.359558
Precision	Bp	C20_2_2	0.975207	0.370221
Precision	Bp	C20_2_2	0.966942	0.451046
Precision	Bp	C20_2_2	0.958678	0.462721
Precision	Bp	C20_2_2	0.950413	0.475967
Precision	Bp	C20_2_2	0.942149	0.592667
Precision	Bp	C20_2_2	0.933884	0.601308
Precision	Bp	C20_2_2	0.92562	0.610595
Precision	Bp	C20_2_2	0.917355	0.610595
Precision	Bp	C20_2_2	0.909091	0.66427
Precision	Bp	C20_2_2	0.900826	0.685615
Precision	Bp	C20_2_2	0.892562	0.69733
Precision	Bp	C20_2_2	0.884298	0.723899
Precision	Bp	C20_2_2	0.876033	0.77492
Precision	Bp	C20_2_2	0.867769	0.77492
Precision	Bp	C20_2_2	0.859504	0.77492
Precision	Bp	C20_2_2	0.85124	0.83209
Precision	Bp	C20_2_2	0.842975	0.872718
Precision	Bp	C20_2_2	0.834711	0.954064
Precision	Bp	C20_2_2	0.826446	0.954064
Precision	Bp	C20_2_2	0.818182	0.992413
Precision	Bp	C20_2_2	0.809917	0.996671
Precision	Bp	C20_2_2	0.801653	0.998481
Precision	Bp	C20_2_2	0.793388	0.998778
Precision	Bp	C20_2_2	0.785124	0.998975
Precision	Bp	C20_2_2	0.77686	0.999792
Precision	Bp	C20_2_2	0.768595	0.999833
Precision	Bp	C20_2_2	0.760331	0.999939
Precision	Bp	C20_2_2	0.752066	0.99994
Precision	Bp	C20_2_2	0.743802	0.999947
Precision	Bp	C20_2_2	0.735537	0.999952
Precision	Bp	C20_2_2	0.727273	0.999994
Precision	Bp	C20_2_2	0.719008	0.999994
Precision	Bp	C20_2_2	0.710744	1
Precision	Bp	C20_2_2	0.702479	1
Precision	Bp	C20_2_2	0.694215	1
Precision	Bp	C20_2_2	0.68595	1
Precision	Bp	C20_2_2	0.677686	1
Precision	Bp	C20_2_2	0.669421	1
Precision	Bp	C20_2_2	0.661157	1
Precision	Bp	C20_2_2	0.652893	1
Precision	Bp	C20_2_2	0.644628	1
Precision	Bp	C20_2_2	0.636364	1
Precision	Bp	C20_2_2	0.628099	1
Precision	Bp	C20_2_2	0.619835	1
Precision	Bp	C20_2_2	0.61157	1
Precision	Bp	C20_2_2	0.603306	1
Precision	Bp	C20_2_2	0.595041	1
Precision	Bp	C20_2_2	0.586777	1
Precision	Bp	C20_2_2	0.578512	1
Precision	Bp	C20_2_2	0.570248	1
Precision	Bp	C20_2_2	0.561983	1
Precision	Bp	C20_2_2	0.553719	1
Precision	Bp	C20_2_2	0.545455	1
Precision	Bp	C20_2_2	0.53719	1
Precision	Bp	C20_2_2	0.528926	1
Precision	Bp	C20_2_2	0.520661	1
Precision	Bp	C20_2_2	0.512397	1
Precision	Bp	C20_2_2	0.504132	1
Precision	Bp	C20_2_2	0.495868	1
Precision	Bp	C20_2_2	0.487603	1
Precision	Bp	C20_2_2	0.479339	1
Precision	Bp	C20_2_2	0.471074	1
Precision	Bp	C20_2_2	0.46281	1
Precision	Bp	C20_2_2	0.454545	1
Precision	Bp	C20_2_2	0.446281	1
Precision	Bp	C20_2_2	0.438017	1
Precision	Bp	C20_2_2	0.429752	1
Precision	Bp	C20_2_2	0.421488	1
Precision	Bp	C20_2_2	0.413223	1
Precision	Bp	C20_2_2	0.404959	1
Precision	Bp	C20_2_2	0.396694	1
Precision	Bp	C20_2_2	0.38843	1
Precision	Bp	C20_2_2	0.380165	1
Precision	Bp	C20_2_2	0.371901	1
Precision	Bp	C20_2_2	0.363636	1
Precision	Bp	C20_2_2	0.355372	1
Precision	Bp	C20_2_2	0.347107	1
Precision	Bp	C20_2_2	0.338843	1
Precision	Bp	C20_2_2	0.330579	1
Precision	Bp	C20_2_2	0.322314	1
Precision	Bp	C20_2_2	0.31405	1
Precision	Bp	C20_2_2	0.305785	1
Precision	Bp	C20_2_2	0.297521	1
Precision	Bp	C20_2_2	0.289256	1
Precision	Bp	C20_2_2	0.280992	1
Precision	Bp	C20_2_2	0.272727	1
Precision	Bp	C20_2_2	0.264463	1
Precision	Bp	C20_2_2	0.256198	1
Precision	Bp	C20_2_2	0.247934	1
Precision	Bp	C20_2_2	0.239669	1
Precision	Bp	C20_2_2	0.231405	1
Precision	Bp	C20_2_2	0.22314	1
Precision	Bp	C20_2_2	0.214876	1
Precision	Bp	C20_2_2	0.206612	1
Precision	Bp	C20_2_2	0.198347	1
Precision	Bp	C20_2_2	0.190083	1
Precision	Bp	C20_2_2	0.181818	1
Precision	Bp	C20_2_2	0.173554	1
Precision	Bp	C20_2_2	0.165289	1
Precision	Bp	C20_2_2	0.157025	1
Precision	Bp	C20_2_2	0.14876	1
Precision	Bp	C20_2_2	0.140496	1
Precision	Bp	C20_2_2	0.132231	1
Precision	Bp	C20_2_2	0.123967	1
Precision	Bp	C20_2_2	0.115702	1
Precision	Bp	C20_2_2	0.107438	1
Precision	Bp	C20_2_2	0.0991736	1
Precision	Bp	C20_2_2	0.0909091	1
Precision	Bp	C20_2_2	0.0826446	1
Precision	Bp	C20_2_2	0.0743802	1
Precision	Bp	C20_2_2	0.0661157	1
Precision	Bp	C20_2_2	0.0578512	1
Precision	Bp	C20_2_2	0.0495868	1
Precision	Bp	C20_2_2	0.0413223	1
Precision	Bp	C20_2_2	0.0330579	1
Precision	Bp	C20_2_2	0.0247934	1
Precision	Bp	C20_2_2	0.0165289	1
Precision	Bp	C20_2_2	0.00826446	1
Precision	Bp	C20_2_2	0	1
Precision	Bp	C20_15_10	1	0
Precision	Bp	C20_15_10	0.991597	0
Precision	Bp	C20_15_10	0.983193	0.208915
Precision	Bp	C20_15_10	0.97479	0.292969
Precision	Bp	C20_15_10	0.966387	0.292969
Precision	Bp	C20_15_10	0.957983	0.33458
Precision	Bp	C20_15_10	0.94958	0.395944
Precision	Bp	C20_15_10	0.941176	0.395971
Precision	Bp	C20_15_10	0.932773	0.422327
Precision	Bp	C20_15_10	0.92437	0.535803
Precision	Bp	C20_15_10	0.915966	0.597329
Precision	Bp	C20_15_10	0.907563	0.601308
Precision	Bp	C20_15_10	0.89916	0.607033
Precision	Bp	C20_15_10	0.890756	0.634321
Precision	Bp	C20_15_10	0.882353	0.639933
Precision	Bp	C20_15_10	0.87395	0.642046
Precision	Bp	C20_15_10	0.865546	0.654809
Precision	Bp	C20_15_10	0.857143	0.704147
Precision	Bp	C20_15_10	0.848739	0.707794
Precision	Bp	C20_15_10	0.840336	0.707794
Precision	Bp	C20_15_10	0.831933	0.711492
Precision	Bp	C20_15_10	0.823529	0.723899
Precision	Bp	C20_15_10	0.815126	0.726907
Precision	Bp	C20_15_10	0.806723	0.726907
Precision	Bp	C20_15_10	0.798319	0.737031
Precision	Bp	C20_15_10	0.789916	0.747134
Precision	Bp	C20_15_10	0.781513	0.77492
Precision	Bp	C20_15_10	0.773109	0.810479
Precision	Bp	C20_15_10	0.764706	0.86166
Precision	Bp	C20_15_10	0.756303	0.876246
Precision	Bp	C20_15_10	0.747899	0.876246
Precision	Bp	C20_15_10	0.739496	0.877899
Precision	Bp	C20_15_10	0.731092	0.877899
Precision	Bp	C20_15_10	0.722689	0.878384
Precision	Bp	C20_15_10	0.714286	0.935203
Precision	Bp	C20_15_10	0.705882	0.936826
Precision	Bp	C20_15_10	0.697479	0.964611
Precision	Bp	C20_15_10	0.689076	0.994678
Precision	Bp	C20_15_10	0.680672	0.995054
Precision	Bp	C20_15_10	0.672269	0.998913
Precision	Bp	C20_15_10	0.663866	0.999204
Precision	Bp	C20_15_10	0.655462	0.999792
Precision	Bp	C20_15_10	0.647059	0.999894
Precision	Bp	C20_15_10	0.638655	0.999934
Precision	Bp	C20_15_10	0.630252	0.999934
Precision	Bp	C20_15_10	0.621849	0.999938
Precision	Bp	C20_15_10	0.613445	0.999938
Precision	Bp	C20_15_10	0.605042	0.999947
Precision	Bp	C20_15_10	0.596639	0.999947
Precision	Bp	C20_15_10	0.588235	1
Precision	Bp	C20_15_10	0.579832	1
Precision	Bp	C20_15_10	0.571429	1
Precision	Bp	C20_15_10	0.563025	1
Precision	Bp	C20_15_10	0.554622	1
Precision	Bp	C20_15_10	0.546218	1
Precision	Bp	C20_15_10	0.537815	1
Precision	Bp	C20_15_10	0.529412	1
Precision	Bp	C20_15_10	0.521008	1
Precision	Bp	C20_15_10	0.512605	1
Precision	Bp	C20_15_10	0.504202	1
Precision	Bp	C20_15_10	0.495798	1
Precision	Bp	C20_15_10	0.487395	1
Precision	Bp	C20_15_10	0.478992	1
Precision	Bp	C20_15_10	0.470588	1
Precision	Bp	C20_15_10	0.462185	1
Precision	Bp	C20_15_10	0.453782	1
Precision	Bp	C20_15_10	0.445378	1
Precision	Bp	C20_15_10	0.436975	1
Precision	Bp	C20_15_10	0.428571	1
Precision	Bp	C20_15_10	0.420168	1
Precision	Bp	C20_15_10	0.411765	1
Precision	Bp	C20_15_10	0.403361	1
Precision	Bp	C20_15_10	0.394958	1
Precision	Bp	C20_15_10	0.386555	1
Precision	Bp	C20_15_10	0.378151	1
Precision	Bp	C20_15_10	0.369748	1
Precision	Bp	C20_15_10	0.361345	1
Precision	Bp	C20_15_10	0.352941	1
Precision	Bp	C20_15_10	0.344538	1
Precision	Bp	C20_15_10	0.336134	1
Precision	Bp	C20_15_10	0.327731	1
Precision	Bp	C20_15_10	0.319328	1
Precision	Bp	C20_15_10	0.310924	1
Precision	Bp	C20_15_10	0.302521	1
Precision	Bp	C20_15_10	0.294118	1
Precision	Bp	C20_15_10	0.285714	1
Precision	Bp	C20_15_10	0.277311	1
Precision	Bp	C20_15_10	0.268908	1
Precision	Bp	C20_15_10	0.260504	1
Precision	Bp	C20_15_10	0.252101	1
Precision	Bp	C20_15_10	0.243697	1
Precision	Bp	C20_15_10	0.235294	1
Precision	Bp	C20_15_10	0.226891	1
Precision	Bp	C20_15_10	0.218487	1
Precision	Bp	C20_15_10	0.210084	1
Precision	Bp	C20_15_10	0.201681	1
Precision	Bp	C20_15_10	0.193277	1
Precision	Bp	C20_15_10	0.184874	1
Precision	Bp	C20_15_10	0.176471	1
Precision	Bp	C20_15_10	0.168067	1
Precision	Bp	C20_15_10	0.159664	1
Precision	Bp	C20_15_10	0.151261	1
Precision	Bp	C20_15_10	0.142857	1
Precision	Bp	C20_15_10	0.134454	1
Precision	Bp	C20_15_10	0.12605	1
Precision	Bp	C20_15_10	0.117647	1
Precision	Bp	C20_15_10	0.109244	1
Precision	Bp	C20_15_10	0.10084	1
Precision	Bp	C20_15_10	0.092437	1
Precision	Bp	C20_15_10	0.0840336	1
Precision	Bp	C20_15_10	0.0756303	1
Precision	Bp	C20_15_10	0.0672269	1
Precision	Bp	C20_15_10	0.0588235	1
Precision	Bp	C20_15_10	0.0504202	1
Precision	Bp	C20_15_10	0.0420168	1
Precision	Bp	C20_15_10	0.0336134	1
Precision	Bp	C20_15_10	0.0252101	1
Precision	Bp	C20_15_10	0.0168067	1
Precision	Bp	C20_15_10	0.00840336	1
Precision	Bp	C20_15_10	0	1
Precision	Bp	C20_20_20	1	0
Precision	Bp	C20_20_20	0.991597	0.271239
Precision	Bp	C20_20_20	0.983193	0.271879
Precision	Bp	C20_20_20	0.97479	0.292969
Precision	Bp	C20_20_20	0.966387	0.306401
Precision	Bp	C20_20_20	0.957983	0.521017
Precision	Bp	C20_20_20	0.94958	0.527021
Precision	Bp	C20_20_20	0.941176	0.583303
Precision	Bp	C20_20_20	0.932773	0.584504
Precision	Bp	C20_20_20	0.92437	0.595471
Precision	Bp	C20_20_20	0.915966	0.601308
Precision	Bp	C20_20_20	0.907563	0.607033
Precision	Bp	C20_20_20	0.89916	0.627815
Precision	Bp	C20_20_20	0.890756	0.639933
Precision	Bp	C20_20_20	0.882353	0.646967
Precision	Bp	C20_20_20	0.87395	0.654809
Precision	Bp	C20_20_20	0.865546	0.661771
Precision	Bp	C20_20_20	0.857143	0.664741
Precision	Bp	C20_20_20	0.848739	0.681535
Precision	Bp	C20_20_20	0.840336	0.691259
Precision	Bp	C20_20_20	0.831933	0.711501
Precision	Bp	C20_20_20	0.823529	0.726907
Precision	Bp	C20_20_20	0.815126	0.726907
Precision	Bp	C20_20_20	0.806723	0.743173
Precision	Bp	C20_20_20	0.798319	0.761714
Precision	Bp	C20_20_20	0.789916	0.791766
Precision	Bp	C20_20_20	0.781513	0.794765
Precision	Bp	C20_20_20	0.773109	0.86166
Precision	Bp	C20_20_20	0.764706	0.877899
Precision	Bp	C20_20_20	0.756303	0.878384
Precision	Bp	C20_20_20	0.747899	0.878384
Precision	Bp	C20_20_20	0.739496	0.888131
Precision	Bp	C20_20_20	0.731092	0.905714
Precision	Bp	C20_20_20	0.722689	0.992549
Precision	Bp	C20_20_20	0.714286	0.993412
Precision	Bp	C20_20_20	0.705882	0.994678
Precision	Bp	C20_20_20	0.697479	0.994678
Precision	Bp	C20_20_20	0.689076	0.998617
Precision	Bp	C20_20_20	0.680672	0.999792
Precision	Bp	C20_20_20	0.672269	0.999934
Precision	Bp	C20_20_20	0.663866	0.999947
Precision	Bp	C20_20_20	0.655462	0.999947
Precision	Bp	C20_20_20	0.647059	0.999947
Precision	Bp	C20_20_20	0.638655	1
Precision	Bp	C20_20_20	0.630252	1
Precision	Bp	C20_20_20	0.621849	1
Precision	Bp	C20_20_20	0.613445	1
Precision	Bp	C20_20_20	0.605042	1
Precision	Bp	C20_20_20	0.596639	1
Precision	Bp	C20_20_20	0.588235	1
Precision	Bp	C20_20_20	0.579832	1
Precision	Bp	C20_20_20	0.571429	1
Precision	Bp	C20_20_20	0.563025	1
Precision	Bp	C20_20_20	0.554622	1
Precision	Bp	C20_20_20	0.546218	1
Precision	Bp	C20_20_20	0.537815	1
Precision	Bp	C20_20_20	0.529412	1
Precision	Bp	C20_20_20	0.521008	1
Precision	Bp	C20_20_20	0.512605	1
Precision	Bp	C20_20_20	0.504202	1
Precision	Bp	C20_20_20	0.495798	1
Precision	Bp	C20_20_20	0.487395	1
Precision	Bp	C20_20_20	0.478992	1
Precision	Bp	C20_20_20	0.470588	1
Precision	Bp	C20_20_20	0.462185	1
Precision	Bp	C20_20_20	0.453782	1
Precision	Bp	C20_20_20	0.445378	1
Precision	Bp	C20_20_20	0.436975	1
Precision	Bp	C20_20_20	0.428571	1
Precision	Bp	C20_20_20	0.420168	1
Precision	Bp	C20_20_20	0.411765	1
Precision	Bp	C20_20_20	0.403361	1
Precision	Bp	C20_20_20	0.394958	1
Precision	Bp	C20_20_20	0.386555	1
Precision	Bp	C20_20_20	0.378151	1
Precision	Bp	C20_20_20	0.369748	1
Precision	Bp	C20_20_20	0.361345	1
Precision	Bp	C20_20_20	0.352941	1
Precision	Bp	C20_20_20	0.344538	1
Precision	Bp	C20_20_20	0.336134	1
Precision	Bp	C20_20_20	0.327731	1
Precision	Bp	C20_20_20	0.319328	1
Precision	Bp	C20_20_20	0.310924	1
Precision	Bp	C20_20_20	0.302521	1
Precision	Bp	C20_20_20	0.294118	1
Precision	Bp	C20_20_20	0.285714	1
Precision	Bp	C20_20_20	0.277311	1
Precision	Bp	C20_20_20	0.268908	1
Precision	Bp	C20_20_20	0.260504	1
Precision	Bp	C20_20_20	0.252101	1
Precision	Bp	C20_20_20	0.243697	1
Precision	Bp	C20_20_20	0.235294	1
Precision	Bp	C20_20_20	0.226891	1
Precision	Bp	C20_20_20	0.218487	1
Precision	Bp	C20_20_20	0.210084	1
Precision	Bp	C20_20_20	0.201681	1
Precision	Bp	C20_20_20	0.193277	1
Precision	Bp	C20_20_20	0.184874	1
Precision	Bp	C20_20_20	0.176471	1
Precision	Bp	C20_20_20	0.168067	1
Precision	Bp	C20_20_20	0.159664	1
Precision	Bp	C20_20_20	0.151261	1
Precision	Bp	C20_20_20	0.142857	1
Precision	Bp	C20_20_20	0.134454	1
Precision	Bp	C20_20_20	0.12605	1
Precision	Bp	C20_20_20	0.117647	1
Precision	Bp	C20_20_20	0.109244	1
Precision	Bp	C20_20_20	0.10084	1
Precision	Bp	C20_20_20	0.092437	1
Precision	Bp	C20_20_20	0.0840336	1
Precision	Bp	C20_20_20	0.0756303	1
Precision	Bp	C20_20_20	0.0672269	1
Precision	Bp	C20_20_20	0.0588235	1
Precision	Bp	C20_20_20	0.0504202	1
Precision	Bp	C20_20_20	0.0420168	1
Precision	Bp	C20_20_20	0.0336134	1
Precision	Bp	C20_20_20	0.0252101	1
Precision	Bp	C20_20_20	0.0168067	1
Precision	Bp	C20_20_20	0.00840336	1
Precision	Bp	C20_20_20	0	1
Precision	Nseg	C20_2_2	1	0
Precision	Nseg	C20_2_2	0.991736	0.414634
Precision	Nseg	C20_2_2	0.983471	0.444444
Precision	Nseg	C20_2_2	0.975207	0.444444
Precision	Nseg	C20_2_2	0.966942	0.444444
Precision	Nseg	C20_2_2	0.958678	0.451613
Precision	Nseg	C20_2_2	0.950413	0.5
Precision	Nseg	C20_2_2	0.942149	0.538462
Precision	Nseg	C20_2_2	0.933884	0.542857
Precision	Nseg	C20_2_2	0.92562	0.6
Precision	Nseg	C20_2_2	0.917355	0.636364
Precision	Nseg	C20_2_2	0.909091	0.666667
Precision	Nseg	C20_2_2	0.900826	0.682927
Precision	Nseg	C20_2_2	0.892562	0.7
Precision	Nseg	C20_2_2	0.884298	0.777778
Precision	Nseg	C20_2_2	0.876033	0.777778
Precision	Nseg	C20_2_2	0.867769	0.777778
Precision	Nseg	C20_2_2	0.859504	0.785714
Precision	Nseg	C20_2_2	0.85124	0.807692
Precision	Nseg	C20_2_2	0.842975	0.8125
Precision	Nseg	C20_2_2	0.834711	0.833333
Precision	Nseg	C20_2_2	0.826446	0.923077
Precision	Nseg	C20_2_2	0.818182	0.923077
Precision	Nseg	C20_2_2	0.809917	0.930233
Precision	Nseg	C20_2_2	0.801653	0.931034
Precision	Nseg	C20_2_2	0.793388	0.931034
Precision	Nseg	C20_2_2	0.785124	0.933333
Precision	Nseg	C20_2_2	0.77686	0.935484
Precision	Nseg	C20_2_2	0.768595	0.9375
Precision	Nseg	C20_2_2	0.760331	0.939394
Precision	Nseg	C20_2_2	0.752066	0.954545
Precision	Nseg	C20_2_2	0.743802	0.966667
Precision	Nseg	C20_2_2	0.735537	0.966667
Precision	Nseg	C20_2_2	0.727273	0.96875
Precision	Nseg	C20_2_2	0.719008	0.96875
Precision	Nseg	C20_2_2	0.710744	0.972973
Precision	Nseg	C20_2_2	0.702479	0.973684
Precision	Nseg	C20_2_2	0.694215	0.97561
Precision	Nseg	C20_2_2	0.68595	1
Precision	Nseg	C20_2_2	0.677686	1
Precision	Nseg	C20_2_2	0.669421	1
Precision	Nseg	C20_2_2	0.661157	1
Precision	Nseg	C20_2_2	0.652893	1
Precision	Nseg	C20_2_2	0.644628	1
Precision	Nseg	C20_2_2	0.636364	1
Precision	Nseg	C20_2_2	0.628099	1
Precision	Nseg	C20_2_2	0.619835	1
Precision	Nseg	C20_2_2	0.61157	1
Precision	Nseg	C20_2_2	0.603306	1
Precision	Nseg	C20_2_2	0.595041	1
Precision	Nseg	C20_2_2	0.586777	1
Precision	Nseg	C20_2_2	0.578512	1
Precision	Nseg	C20_2_2	0.570248	1
Precision	Nseg	C20_2_2	0.561983	1
Precision	Nseg	C20_2_2	0.553719	1
Precision	Nseg	C20_2_2	0.545455	1
Precision	Nseg	C20_2_2	0.53719	1
Precision	Nseg	C20_2_2	0.528926	1
Precision	Nseg	C20_2_2	0.520661	1
Precision	Nseg	C20_2_2	0.512397	1
Precision	Nseg	C20_2_2	0.504132	1
Precision	Nseg	C20_2_2	0.495868	1
Precision	Nseg	C20_2_2	0.487603	1
Precision	Nseg	C20_2_2	0.479339	1
Precision	Nseg	C20_2_2	0.471074	1
Precision	Nseg	C20_2_2	0.46281	1
Precision	Nseg	C20_2_2	0.454545	1
Precision	Nseg	C20_2_2	0.446281	1
Precision	Nseg	C20_2_2	0.438017	1
Precision	Nseg	C20_2_2	0.429752	1
Precision	Nseg	C20_2_2	0.421488	1
Precision	Nseg	C20_2_2	0.413223	1
Precision	Nseg	C20_2_2	0.404959	1
Precision	Nseg	C20_2_2	0.396694	1
Precision	Nseg	C20_2_2	0.38843	1
Precision	Nseg	C20_2_2	0.380165	1
Precision	Nseg	C20_2_2	0.371901	1
Precision	Nseg	C20_2_2	0.363636	1
Precision	Nseg	C20_2_2	0.355372	1
Precision	Nseg	C20_2_2	0.347107	1
Precision	Nseg	C20_2_2	0.338843	1
Precision	Nseg	C20_2_2	0.330579	1
Precision	Nseg	C20_2_2	0.322314	1
Precision	Nseg	C20_2_2	0.31405	1
Precision	Nseg	C20_2_2	0.305785	1
Precision	Nseg	C20_2_2	0.297521	1
Precision	Nseg	C20_2_2	0.289256	1
Precision	Nseg	C20_2_2	0.280992	1
Precision	Nseg	C20_2_2	0.272727	1
Precision	Nseg	C20_2_2	0.264463	1
Precision	Nseg	C20_2_2	0.256198	1
Precision	Nseg	C20_2_2	0.247934	1
Precision	Nseg	C20_2_2	0.239669	1
Precision	Nseg	C20_2_2	0.231405	1
Precision	Nseg	C20_2_2	0.22314	1
Precision	Nseg	C20_2_2	0.214876	1
Precision	Nseg	C20_2_2	0.206612	1
Precision	Nseg	C20_2_2	0.198347	1
Precision	Nseg	C20_2_2	0.190083	1
Precision	Nseg	C20_2_2	0.181818	1
Precision	Nseg	C20_2_2	0.173554	1
Precision	Nseg	C20_2_2	0.165289	1
Precision	Nseg	C20_2_2	0.157025	1
Precision	Nseg	C20_2_2	0.14876	1
Precision	Nseg	C20_2_2	0.140496	1
Precision	Nseg	C20_2_2	0.132231	1
Precision	Nseg	C20_2_2	0.123967	1
Precision	Nseg	C20_2_2	0.115702	1
Precision	Nseg	C20_2_2	0.107438	1
Precision	Nseg	C20_2_2	0.0991736	1
Precision	Nseg	C20_2_2	0.0909091	1
Precision	Nseg	C20_2_2	0.0826446	1
Precision	Nseg	C20_2_2	0.0743802	1
Precision	Nseg	C20_2_2	0.0661157	1
Precision	Nseg	C20_2_2	0.0578512	1
Precision	Nseg	C20_2_2	0.0495868	1
Precision	Nseg	C20_2_2	0.0413223	1
Precision	Nseg	C20_2_2	0.0330579	1
Precision	Nseg	C20_2_2	0.0247934	1
Precision	Nseg	C20_2_2	0.0165289	1
Precision	Nseg	C20_2_2	0.00826446	1
Precision	Nseg	C20_2_2	0	1
Precision	Nseg	C20_15_10	1	0
Precision	Nseg	C20_15_10	0.991597	0
Precision	Nseg	C20_15_10	0.983193	0.363636
Precision	Nseg	C20_15_10	0.97479	0.375
Precision	Nseg	C20_15_10	0.966387	0.394737
Precision	Nseg	C20_15_10	0.957983	0.411765
Precision	Nseg	C20_15_10	0.94958	0.424242
Precision	Nseg	C20_15_10	0.941176	0.451613
Precision	Nseg	C20_15_10	0.932773	0.482759
Precision	Nseg	C20_15_10	0.92437	0.5
Precision	Nseg	C20_15_10	0.915966	0.5
Precision	Nseg	C20_15_10	0.907563	0.5
Precision	Nseg	C20_15_10	0.89916	0.516129
Precision	Nseg	C20_15_10	0.890756	0.516129
Precision	Nseg	C20_15_10	0.882353	0.526316
Precision	Nseg	C20_15_10	0.87395	0.567568
Precision	Nseg	C20_15_10	0.865546	0.608696
Precision	Nseg	C20_15_10	0.857143	0.608696
Precision	Nseg	C20_15_10	0.848739	0.666667
Precision	Nseg	C20_15_10	0.840336	0.666667
Precision	Nseg	C20_15_10	0.831933	0.677419
Precision	Nseg	C20_15_10	0.823529	0.708333
Precision	Nseg	C20_15_10	0.815126	0.727273
Precision	Nseg	C20_15_10	0.806723	0.75
Precision	Nseg	C20_15_10	0.798319	0.763158
Precision	Nseg	C20_15_10	0.789916	0.763158
Precision	Nseg	C20_15_10	0.781513	0.774194
Precision	Nseg	C20_15_10	0.773109	0.777778
Precision	Nseg	C20_15_10	0.764706	0.789474
Precision	Nseg	C20_15_10	0.756303	0.807692
Precision	Nseg	C20_15_10	0.747899	0.807692
Precision	Nseg	C20_15_10	0.739496	0.833333
Precision	Nseg	C20_15_10	0.731092	0.851852
Precision	Nseg	C20_15_10	0.722689	0.851852
Precision	Nseg	C20_15_10	0.714286	0.888889
Precision	Nseg	C20_15_10	0.705882	0.913043
Precision	Nseg	C20_15_10	0.697479	0.923077
Precision	Nseg	C20_15_10	0.689076	0.923077
Precision	Nseg	C20_15_10	0.680672	0.928571
Precision	Nseg	C20_15_10	0.672269	0.931818
Precision	Nseg	C20_15_10	0.663866	0.931818
Precision	Nseg	C20_15_10	0.655462	0.933333
Precision	Nseg	C20_15_10	0.647059	0.933333
Precision	Nseg	C20_15_10	0.638655	0.9375
Precision	Nseg	C20_15_10	0.630252	0.9375
Precision	Nseg	C20_15_10	0.621849	0.9375
Precision	Nseg	C20_15_10	0.613445	0.941176
Precision	Nseg	C20_15_10	0.605042	0.954545
Precision	Nseg	C20_15_10	0.596639	0.966667
Precision	Nseg	C20_15_10	0.588235	0.966667
Precision	Nseg	C20_15_10	0.579832	1
Precision	Nseg	C20_15_10	0.571429	1
Precision	Nseg	C20_15_10	0.563025	1
Precision	Nseg	C20_15_10	0.554622	1
Precision	Nseg	C20_15_10	0.546218	1
Precision	Nseg	C20_15_10	0.537815	1
Precision	Nseg	C20_15_10	0.529412	1
Precision	Nseg	C20_15_10	0.521008	1
Precision	Nseg	C20_15_10	0.512605	1
Precision	Nseg	C20_15_10	0.504202	1
Precision	Nseg	C20_15_10	0.495798	1
Precision	Nseg	C20_15_10	0.487395	1
Precision	Nseg	C20_15_10	0.478992	1
Precision	Nseg	C20_15_10	0.470588	1
Precision	Nseg	C20_15_10	0.462185	1
Precision	Nseg	C20_15_10	0.453782	1
Precision	Nseg	C20_15_10	0.445378	1
Precision	Nseg	C20_15_10	0.436975	1
Precision	Nseg	C20_15_10	0.428571	1
Precision	Nseg	C20_15_10	0.420168	1
Precision	Nseg	C20_15_10	0.411765	1
Precision	Nseg	C20_15_10	0.403361	1
Precision	Nseg	C20_15_10	0.394958	1
Precision	Nseg	C20_15_10	0.386555	1
Precision	Nseg	C20_15_10	0.378151	1
Precision	Nseg	C20_15_10	0.369748	1
Precision	Nseg	C20_15_10	0.361345	1
Precision	Nseg	C20_15_10	0.352941	1
Precision	Nseg	C20_15_10	0.344538	1
Precision	Nseg	C20_15_10	0.336134	1
Precision	Nseg	C20_15_10	0.327731	1
Precision	Nseg	C20_15_10	0.319328	1
Precision	Nseg	C20_15_10	0.310924	1
Precision	Nseg	C20_15_10	0.302521	1
Precision	Nseg	C20_15_10	0.294118	1
Precision	Nseg	C20_15_10	0.285714	1
Precision	Nseg	C20_15_10	0.277311	1
Precision	Nseg	C20_15_10	0.268908	1
Precision	Nseg	C20_15_10	0.260504	1
Precision	Nseg	C20_15_10	0.252101	1
Precision	Nseg	C20_15_10	0.243697	1
Precision	Nseg	C20_15_10	0.235294	1
Precision	Nseg	C20_15_10	0.226891	1
Precision	Nseg	C20_15_10	0.218487	1
Precision	Nseg	C20_15_10	0.210084	1
Precision	Nseg	C20_15_10	0.201681	1
Precision	Nseg	C20_15_10	0.193277	1
Precision	Nseg	C20_15_10	0.184874	1
Precision	Nseg	C20_15_10	0.176471	1
Precision	Nseg	C20_15_10	0.168067	1
Precision	Nseg	C20_15_10	0.159664	1
Precision	Nseg	C20_15_10	0.151261	1
Precision	Nseg	C20_15_10	0.142857	1
Precision	Nseg	C20_15_10	0.134454	1
Precision	Nseg	C20_15_10	0.12605	1
Precision	Nseg	C20_15_10	0.117647	1
Precision	Nseg	C20_15_10	0.109244	1
Precision	Nseg	C20_15_10	0.10084	1
Precision	Nseg	C20_15_10	0.092437	1
Precision	Nseg	C20_15_10	0.0840336	1
Precision	Nseg	C20_15_10	0.0756303	1
Precision	Nseg	C20_15_10	0.0672269	1
Precision	Nseg	C20_15_10	0.0588235	1
Precision	Nseg	C20_15_10	0.0504202	1
Precision	Nseg	C20_15_10	0.0420168	1
Precision	Nseg	C20_15_10	0.0336134	1
Precision	Nseg	C20_15_10	0.0252101	1
Precision	Nseg	C20_15_10	0.0168067	1
Precision	Nseg	C20_15_10	0.00840336	1
Precision	Nseg	C20_15_10	0	1
Precision	Nseg	C20_20_20	1	0
Precision	Nseg	C20_20_20	0.991597	0.375
Precision	Nseg	C20_20_20	0.983193	0.4
Precision	Nseg	C20_20_20	0.97479	0.411765
Precision	Nseg	C20_20_20	0.966387	0.46875
Precision	Nseg	C20_20_20	0.957983	0.483871
Precision	Nseg	C20_20_20	0.94958	0.5
Precision	Nseg	C20_20_20	0.941176	0.5
Precision	Nseg	C20_20_20	0.932773	0.516129
Precision	Nseg	C20_20_20	0.92437	0.516129
Precision	Nseg	C20_20_20	0.915966	0.535714
Precision	Nseg	C20_20_20	0.907563	0.5625
Precision	Nseg	C20_20_20	0.89916	0.565217
Precision	Nseg	C20_20_20	0.890756	0.567568
Precision	Nseg	C20_20_20	0.882353	0.608696
Precision	Nseg	C20_20_20	0.87395	0.608696
Precision	Nseg	C20_20_20	0.865546	0.636364
Precision	Nseg	C20_20_20	0.857143	0.68
Precision	Nseg	C20_20_20	0.848739	0.705882
Precision	Nseg	C20_20_20	0.840336	0.708333
Precision	Nseg	C20_20_20	0.831933	0.727273
Precision	Nseg	C20_20_20	0.823529	0.72973
Precision	Nseg	C20_20_20	0.815126	0.736842
Precision	Nseg	C20_20_20	0.806723	0.75
Precision	Nseg	C20_20_20	0.798319	0.75
Precision	Nseg	C20_20_20	0.789916	0.789474
Precision	Nseg	C20_20_20	0.781513	0.807692
Precision	Nseg	C20_20_20	0.773109	0.833333
Precision	Nseg	C20_20_20	0.764706	0.833333
Precision	Nseg	C20_20_20	0.756303	0.84
Precision	Nseg	C20_20_20	0.747899	0.888889
Precision	Nseg	C20_20_20	0.739496	0.913043
Precision	Nseg	C20_20_20	0.731092	0.913043
Precision	Nseg	C20_20_20	0.722689	0.923077
Precision	Nseg	C20_20_20	0.714286	0.928571
Precision	Nseg	C20_20_20	0.705882	0.933333
Precision	Nseg	C20_20_20	0.697479	0.933333
Precision	Nseg	C20_20_20	0.689076	0.935484
Precision	Nseg	C20_20_20	0.680672	0.941176
Precision	Nseg	C20_20_20	0.672269	0.95
Precision	Nseg	C20_20_20	0.663866	0.966667
Precision	Nseg	C20_20_20	0.655462	0.966667
Precision	Nseg	C20_20_20	0.647059	0.966667
Precision	Nseg	C20_20_20	0.638655	0.966667
Precision	Nseg	C20_20_20	0.630252	1
Precision	Nseg	C20_20_20	0.621849	1
Precision	Nseg	C20_20_20	0.613445	1
Precision	Nseg	C20_20_20	0.605042	1
Precision	Nseg	C20_20_20	0.596639	1
Precision	Nseg	C20_20_20	0.588235	1
Precision	Nseg	C20_20_20	0.579832	1
Precision	Nseg	C20_20_20	0.571429	1
Precision	Nseg	C20_20_20	0.563025	1
Precision	Nseg	C20_20_20	0.554622	1
Precision	Nseg	C20_20_20	0.546218	1
Precision	Nseg	C20_20_20	0.537815	1
Precision	Nseg	C20_20_20	0.529412	1
Precision	Nseg	C20_20_20	0.521008	1
Precision	Nseg	C20_20_20	0.512605	1
Precision	Nseg	C20_20_20	0.504202	1
Precision	Nseg	C20_20_20	0.495798	1
Precision	Nseg	C20_20_20	0.487395	1
Precision	Nseg	C20_20_20	0.478992	1
Precision	Nseg	C20_20_20	0.470588	1
Precision	Nseg	C20_20_20	0.462185	1
Precision	Nseg	C20_20_20	0.453782	1
Precision	Nseg	C20_20_20	0.445378	1
Precision	Nseg	C20_20_20	0.436975	1
Precision	Nseg	C20_20_20	0.428571	1
Precision	Nseg	C20_20_20	0.420168	1
Precision	Nseg	C20_20_20	0.411765	1
Precision	Nseg	C20_20_20	0.403361	1
Precision	Nseg	C20_20_20	0.394958	1
Precision	Nseg	C20_20_20	0.386555	1
Precision	Nseg	C20_20_20	0.378151	1
Precision	Nseg	C20_20_20	0.369748	1
Precision	Nseg	C20_20_20	0.361345	1
Precision	Nseg	C20_20_20	0.352941	1
Precision	Nseg	C20_20_20	0.344538	1
Precision	Nseg	C20_20_20	0.336134	1
Precision	Nseg	C20_20_20	0.327731	1
Precision	Nseg	C20_20_20	0.319328	1
Precision	Nseg	C20_20_20	0.310924	1
Precision	Nseg	C20_20_20	0.302521	1
Precision	Nseg	C20_20_20	0.294118	1
Precision	Nseg	C20_20_20	0.285714	1
Precision	Nseg	C20_20_20	0.277311	1
Precision	Nseg	C20_20_20	0.268908	1
Precision	Nseg	C20_20_20	0.260504	1
Precision	Nseg	C20_20_20	0.252101	1
Precision	Nseg	C20_20_20	0.243697	1
Precision	Nseg	C20_20_20	0.235294	1
Precision	Nseg	C20_20_20	0.226891	1
Precision	Nseg	C20_20_20	0.218487	1
Precision	Nseg	C20_20_20	0.210084	1
Precision	Nseg	C20_20_20	0.201681	1
Precision	Nseg	C20_20_20	0.193277	1
Precision	Nseg	C20_20_20	0.184874	1
Precision	Nseg	C20_20_20	0.176471	1
Precision	Nseg	C20_20_20	0.168067	1
Precision	Nseg	C20_20_20	0.159664	1
Precision	Nseg	C20_20_20	0.151261	1
Precision	Nseg	C20_20_20	0.142857	1
Precision	Nseg	C20_20_20	0.134454	1
Precision	Nseg	C20_20_20	0.12605	1
Precision	Nseg	C20_20_20	0.117647	1
Precision	Nseg	C20_20_20	0.109244	1
Precision	Nseg	C20_20_20	0.10084	1
Precision	Nseg	C20_20_20	0.092437	1
Precision	Nseg	C20_20_20	0.0840336	1
Precision	Nseg	C20_20_20	0.0756303	1
Precision	Nseg	C20_20_20	0.0672269	1
Precision	Nseg	C20_20_20	0.0588235	1
Precision	Nseg	C20_20_20	0.0504202	1
Precision	Nseg	C20_20_20	0.0420168	1
Precision	Nseg	C20_20_20	0.0336134	1
Precision	Nseg	C20_20_20	0.0252101	1
Precision	Nseg	C20_20_20	0.0168067	1
Precision	Nseg	C20_20_20	0.00840336	1
Precision	Nseg	C20_20_20	0	1
Precision	BreakPoint	C20_2_2	1	0
Precision	BreakPoint	C20_2_2	0.991736	0.25
Precision	BreakPoint	C20_2_2	0.983471	0.25
Precision	BreakPoint	C20_2_2	0.975207	0.25
Precision	BreakPoint	C20_2_2	0.966942	0.3
Precision	BreakPoint	C20_2_2	0.958678	0.3
Precision	BreakPoint	C20_2_2	0.950413	0.333333
Precision	BreakPoint	C20_2_2	0.942149	0.354167
Precision	BreakPoint	C20_2_2	0.933884	0.366667
Precision	BreakPoint	C20_2_2	0.92562	0.423077
Precision	BreakPoint	C20_2_2	0.917355	0.435897
Precision	BreakPoint	C20_2_2	0.909091	0.45
Precision	BreakPoint	C20_2_2	0.900826	0.456522
Precision	BreakPoint	C20_2_2	0.892562	0.5
Precision	BreakPoint	C20_2_2	0.884298	0.5
Precision	BreakPoint	C20_2_2	0.876033	0.5
Precision	BreakPoint	C20_2_2	0.867769	0.5
Precision	BreakPoint	C20_2_2	0.859504	0.535714
Precision	BreakPoint	C20_2_2	0.85124	0.558824
Precision	BreakPoint	C20_2_2	0.842975	0.565217
Precision	BreakPoint	C20_2_2	0.834711	0.578947
Precision	BreakPoint	C20_2_2	0.826446	0.6
Precision	BreakPoint	C20_2_2	0.818182	0.6
Precision	BreakPoint	C20_2_2	0.809917	0.6
Precision	BreakPoint	C20_2_2	0.801653	0.6
Precision	BreakPoint	C20_2_2	0.793388	0.617647
Precision	BreakPoint	C20_2_2	0.785124	0.625
Precision	BreakPoint	C20_2_2	0.77686	0.636364
Precision	BreakPoint	C20_2_2	0.768595	0.636364
Precision	BreakPoint	C20_2_2	0.760331	0.636364
Precision	BreakPoint	C20_2_2	0.752066	0.647059
Precision	BreakPoint	C20_2_2	0.743802	0.647059
Precision	BreakPoint	C20_2_2	0.735537	0.65625
Precision	BreakPoint	C20_2_2	0.727273	0.65625
Precision	BreakPoint	C20_2_2	0.719008	0.666667
Precision	BreakPoint	C20_2_2	0.710744	0.666667
Precision	BreakPoint	C20_2_2	0.702479	0.666667
Precision	BreakPoint	C20_2_2	0.694215	0.677419
Precision	BreakPoint	C20_2_2	0.68595	0.677419
Precision	BreakPoint	C20_2_2	0.677686	0.677419
Precision	BreakPoint	C20_2_2	0.669421	0.681818
Precision	BreakPoint	C20_2_2	0.661157	0.681818
Precision	BreakPoint	C20_2_2	0.652893	0.681818
Precision	BreakPoint	C20_2_2	0.644628	0.681818
Precision	BreakPoint	C20_2_2	0.636364	0.681818
Precision	BreakPoint	C20_2_2	0.628099	0.681818
Precision	BreakPoint	C20_2_2	0.619835	0.684211
Precision	BreakPoint	C20_2_2	0.61157	0.684211
Precision	BreakPoint	C20_2_2	0.603306	0.684211
Precision	BreakPoint	C20_2_2	0.595041	0.714286
Precision	BreakPoint	C20_2_2	0.586777	0.717949
Precision	BreakPoint	C20_2_2	0.578512	0.75
Precision	BreakPoint	C20_2_2	0.570248	0.75
Precision	BreakPoint	C20_2_2	0.561983	0.764706
Precision	BreakPoint	C20_2_2	0.553719	0.769231
Precision	BreakPoint	C20_2_2	0.545455	0.772727
Precision	BreakPoint	C20_2_2	0.53719	0.772727
Precision	BreakPoint	C20_2_2	0.528926	0.789474
Precision	BreakPoint	C20_2_2	0.520661	0.789474
Precision	BreakPoint	C20_2_2	0.512397	0.789474
Precision	BreakPoint	C20_2_2	0.504132	0.789474
Precision	BreakPoint	C20_2_2	0.495868	0.789474
Precision	BreakPoint	C20_2_2	0.487603	0.8
Precision	BreakPoint	C20_2_2	0.479339	0.8
Precision	BreakPoint	C20_2_2	0.471074	0.823529
Precision	BreakPoint	C20_2_2	0.46281	0.826087
Precision	BreakPoint	C20_2_2	0.454545	0.833333
Precision	BreakPoint	C20_2_2	0.446281	0.833333
Precision	BreakPoint	C20_2_2	0.438017	0.844444
Precision	BreakPoint	C20_2_2	0.429752	0.846154
Precision	BreakPoint	C20_2_2	0.421488	0.857143
Precision	BreakPoint	C20_2_2	0.413223	0.857143
Precision	BreakPoint	C20_2_2	0.404959	0.863636
Precision	BreakPoint	C20_2_2	0.396694	0.866667
Precision	BreakPoint	C20_2_2	0.38843	0.866667
Precision	BreakPoint	C20_2_2	0.380165	0.866667
Precision	BreakPoint	C20_2_2	0.371901	0.875
Precision	BreakPoint	C20_2_2	0.363636	0.875
Precision	BreakPoint	C20_2_2	0.355372	0.875
Precision	BreakPoint	C20_2_2	0.347107	0.878788
Precision	BreakPoint	C20_2_2	0.338843	0.878788
Precision	BreakPoint	C20_2_2	0.330579	0.897436
Precision	BreakPoint	C20_2_2	0.322314	0.9
Precision	BreakPoint	C20_2_2	0.31405	0.9
Precision	BreakPoint	C20_2_2	0.305785	0.931034
Precision	BreakPoint	C20_2_2	0.297521	0.944444
Precision	BreakPoint	C20_2_2	0.289256	0.964286
Precision	BreakPoint	C20_2_2	0.280992	0.964286
Precision	BreakPoint	C20_2_2	0.272727	0.964286
Precision	BreakPoint	C20_2_2	0.264463	0.964286
Precision	BreakPoint	C20_2_2	0.256198	0.964286
Precision	BreakPoint	C20_2_2	0.247934	0.964286
Precision	BreakPoint	C20_2_2	0.239669	0.964286
Precision	BreakPoint	C20_2_2	0.231405	0.964286
Precision	BreakPoint	C20_2_2	0.22314	0.964286
Precision	BreakPoint	C20_2_2	0.214876	1
Precision	BreakPoint	C20_2_2	0.206612	1
Precision	BreakPoint	C20_2_2	0.198347	1
Precision	BreakPoint	C20_2_2	0.190083	1
Precision	BreakPoint	C20_2_2	0.181818	1
Precision	BreakPoint	C20_2_2	0.173554	1
Precision	BreakPoint	C20_2_2	0.165289	1
Precision	BreakPoint	C20_2_2	0.157025	1
Precision	BreakPoint	C20_2_2	0.14876	1
Precision	BreakPoint	C20_2_2	0.140496	1
Precision	BreakPoint	C20_2_2	0.132231	1
Precision	BreakPoint	C20_2_2	0.123967	1
Precision	BreakPoint	C20_2_2	0.115702	1
Precision	BreakPoint	C20_2_2	0.107438	1
Precision	BreakPoint	C20_2_2	0.0991736	1
Precision	BreakPoint	C20_2_2	0.0909091	1
Precision	BreakPoint	C20_2_2	0.0826446	1
Precision	BreakPoint	C20_2_2	0.0743802	1
Precision	BreakPoint	C20_2_2	0.0661157	1
Precision	BreakPoint	C20_2_2	0.0578512	1
Precision	BreakPoint	C20_2_2	0.0495868	1
Precision	BreakPoint	C20_2_2	0.0413223	1
Precision	BreakPoint	C20_2_2	0.0330579	1
Precision	BreakPoint	C20_2_2	0.0247934	1
Precision	BreakPoint	C20_2_2	0.0165289	1
Precision	BreakPoint	C20_2_2	0.00826446	1
Precision	BreakPoint	C20_2_2	0	1
Precision	BreakPoint	C20_15_10	1	0
Precision	BreakPoint	C20_15_10	0.991597	0
Precision	BreakPoint	C20_15_10	0.983193	0.272727
Precision	BreakPoint	C20_15_10	0.97479	0.285714
Precision	BreakPoint	C20_15_10	0.966387	0.3
Precision	BreakPoint	C20_15_10	0.957983	0.333333
Precision	BreakPoint	C20_15_10	0.94958	0.366667
Precision	BreakPoint	C20_15_10	0.941176	0.393939
Precision	BreakPoint	C20_15_10	0.932773	0.405405
Precision	BreakPoint	C20_15_10	0.92437	0.40625
Precision	BreakPoint	C20_15_10	0.915966	0.416667
Precision	BreakPoint	C20_15_10	0.907563	0.416667
Precision	BreakPoint	C20_15_10	0.89916	0.454545
Precision	BreakPoint	C20_15_10	0.890756	0.5
Precision	BreakPoint	C20_15_10	0.882353	0.5
Precision	BreakPoint	C20_15_10	0.87395	0.5
Precision	BreakPoint	C20_15_10	0.865546	0.5
Precision	BreakPoint	C20_15_10	0.857143	0.5
Precision	BreakPoint	C20_15_10	0.848739	0.5
Precision	BreakPoint	C20_15_10	0.840336	0.5
Precision	BreakPoint	C20_15_10	0.831933	0.521739
Precision	BreakPoint	C20_15_10	0.823529	0.521739
Precision	BreakPoint	C20_15_10	0.815126	0.555556
Precision	BreakPoint	C20_15_10	0.806723	0.583333
Precision	BreakPoint	C20_15_10	0.798319	0.583333
Precision	BreakPoint	C20_15_10	0.789916	0.586207
Precision	BreakPoint	C20_15_10	0.781513	0.590909
Precision	BreakPoint	C20_15_10	0.773109	0.590909
Precision	BreakPoint	C20_15_10	0.764706	0.590909
Precision	BreakPoint	C20_15_10	0.756303	0.6
Precision	BreakPoint	C20_15_10	0.747899	0.608696
Precision	BreakPoint	C20_15_10	0.739496	0.608696
Precision	BreakPoint	C20_15_10	0.731092	0.625
Precision	BreakPoint	C20_15_10	0.722689	0.636364
Precision	BreakPoint	C20_15_10	0.714286	0.636364
Precision	BreakPoint	C20_15_10	0.705882	0.653846
Precision	BreakPoint	C20_15_10	0.697479	0.666667
Precision	BreakPoint	C20_15_10	0.689076	0.666667
Precision	BreakPoint	C20_15_10	0.680672	0.677419
Precision	BreakPoint	C20_15_10	0.672269	0.677419
Precision	BreakPoint	C20_15_10	0.663866	0.677419
Precision	BreakPoint	C20_15_10	0.655462	0.68
Precision	BreakPoint	C20_15_10	0.647059	0.68
Precision	BreakPoint	C20_15_10	0.638655	0.68
Precision	BreakPoint	C20_15_10	0.630252	0.6875
Precision	BreakPoint	C20_15_10	0.621849	0.6875
Precision	BreakPoint	C20_15_10	0.613445	0.714286
Precision	BreakPoint	C20_15_10	0.605042	0.717949
Precision	BreakPoint	C20_15_10	0.596639	0.722222
Precision	BreakPoint	C20_15_10	0.588235	0.724138
Precision	BreakPoint	C20_15_10	0.579832	0.75
Precision	BreakPoint	C20_15_10	0.571429	0.75
Precision	BreakPoint	C20_15_10	0.563025	0.75
Precision	BreakPoint	C20_15_10	0.554622	0.761905
Precision	BreakPoint	C20_15_10	0.546218	0.764706
Precision	BreakPoint	C20_15_10	0.537815	0.772727
Precision	BreakPoint	C20_15_10	0.529412	0.777778
Precision	BreakPoint	C20_15_10	0.521008	0.787879
Precision	BreakPoint	C20_15_10	0.512605	0.789474
Precision	BreakPoint	C20_15_10	0.504202	0.789474
Precision	BreakPoint	C20_15_10	0.495798	0.8
Precision	BreakPoint	C20_15_10	0.487395	0.8
Precision	BreakPoint	C20_15_10	0.478992	0.8
Precision	BreakPoint	C20_15_10	0.470588	0.8
Precision	BreakPoint	C20_15_10	0.462185	0.804878
Precision	BreakPoint	C20_15_10	0.453782	0.823529
Precision	BreakPoint	C20_15_10	0.445378	0.833333
Precision	BreakPoint	C20_15_10	0.436975	0.833333
Precision	BreakPoint	C20_15_10	0.428571	0.846154
Precision	BreakPoint	C20_15_10	0.420168	0.846154
Precision	BreakPoint	C20_15_10	0.411765	0.848485
Precision	BreakPoint	C20_15_10	0.403361	0.857143
Precision	BreakPoint	C20_15_10	0.394958	0.857143
Precision	BreakPoint	C20_15_10	0.386555	0.875
Precision	BreakPoint	C20_15_10	0.378151	0.882353
Precision	BreakPoint	C20_15_10	0.369748	0.896552
Precision	BreakPoint	C20_15_10	0.361345	0.9
Precision	BreakPoint	C20_15_10	0.352941	0.909091
Precision	BreakPoint	C20_15_10	0.344538	0.909091
Precision	BreakPoint	C20_15_10	0.336134	0.913043
Precision	BreakPoint	C20_15_10	0.327731	0.931034
Precision	BreakPoint	C20_15_10	0.319328	0.933333
Precision	BreakPoint	C20_15_10	0.310924	0.933333
Precision	BreakPoint	C20_15_10	0.302521	0.933333
Precision	BreakPoint	C20_15_10	0.294118	0.933333
Precision	BreakPoint	C20_15_10	0.285714	0.965517
Precision	BreakPoint	C20_15_10	0.277311	0.965517
Precision	BreakPoint	C20_15_10	0.268908	0.965517
Precision	BreakPoint	C20_15_10	0.260504	0.965517
Precision	BreakPoint	C20_15_10	0.252101	0.965517
Precision	BreakPoint	C20_15_10	0.243697	0.965517
Precision	BreakPoint	C20_15_10	0.235294	1
Precision	BreakPoint	C20_15_10	0.226891	1
Precision	BreakPoint	C20_15_10	0.218487	1
Precision	BreakPoint	C20_15_10	0.210084	1
Precision	BreakPoint	C20_15_10	0.201681	1
Precision	BreakPoint	C20_15_10	0.193277	1
Precision	BreakPoint	C20_15_10	0.184874	1
Precision	BreakPoint	C20_15_10	0.176471	1
Precision	BreakPoint	C20_15_10	0.168067	1
Precision	BreakPoint	C20_15_10	0.159664	1
Precision	BreakPoint	C20_15_10	0.151261	1
Precision	BreakPoint	C20_15_10	0.142857	1
Precision	BreakPoint	C20_15_10	0.134454	1
Precision	BreakPoint	C20_15_10	0.12605	1
Precision	BreakPoint	C20_15_10	0.117647	1
Precision	BreakPoint	C20_15_10	0.109244	1
Precision	BreakPoint	C20_15_10	0.10084	1
Precision	BreakPoint	C20_15_10	0.092437	1
Precision	BreakPoint	C20_15_10	0.0840336	1
Precision	BreakPoint	C20_15_10	0.0756303	1
Precision	BreakPoint	C20_15_10	0.0672269	1
Precision	BreakPoint	C20_15_10	0.0588235	1
Precision	BreakPoint	C20_15_10	0.0504202	1
Precision	BreakPoint	C20_15_10	0.0420168	1
Precision	BreakPoint	C20_15_10	0.0336134	1
Precision	BreakPoint	C20_15_10	0.0252101	1
Precision	BreakPoint	C20_15_10	0.0168067	1
Precision	BreakPoint	C20_15_10	0.00840336	1
Precision	BreakPoint	C20_15_10	0	1
Precision	BreakPoint	C20_20_20	1	0
Precision	BreakPoint	C20_20_20	0.991597	0.272727
Precision	BreakPoint	C20_20_20	0.983193	0.285714
Precision	BreakPoint	C20_20_20	0.97479	0.3
Precision	BreakPoint	C20_20_20	0.966387	0.333333
Precision	BreakPoint	C20_20_20	0.957983	0.382353
Precision	BreakPoint	C20_20_20	0.94958	0.387097
Precision	BreakPoint	C20_20_20	0.941176	0.405405
Precision	BreakPoint	C20_20_20	0.932773	0.416667
Precision	BreakPoint	C20_20_20	0.92437	0.425
Precision	BreakPoint	C20_20_20	0.915966	0.454545
Precision	BreakPoint	C20_20_20	0.907563	0.48
Precision	BreakPoint	C20_20_20	0.89916	0.5
Precision	BreakPoint	C20_20_20	0.890756	0.5
Precision	BreakPoint	C20_20_20	0.882353	0.5
Precision	BreakPoint	C20_20_20	0.87395	0.5
Precision	BreakPoint	C20_20_20	0.865546	0.5
Precision	BreakPoint	C20_20_20	0.857143	0.5
Precision	BreakPoint	C20_20_20	0.848739	0.535714
Precision	BreakPoint	C20_20_20	0.840336	0.5625
Precision	BreakPoint	C20_20_20	0.831933	0.576923
Precision	BreakPoint	C20_20_20	0.823529	0.576923
Precision	BreakPoint	C20_20_20	0.815126	0.583333
Precision	BreakPoint	C20_20_20	0.806723	0.590909
Precision	BreakPoint	C20_20_20	0.798319	0.590909
Precision	BreakPoint	C20_20_20	0.789916	0.590909
Precision	BreakPoint	C20_20_20	0.781513	0.590909
Precision	BreakPoint	C20_20_20	0.773109	0.590909
Precision	BreakPoint	C20_20_20	0.764706	0.6
Precision	BreakPoint	C20_20_20	0.756303	0.6
Precision	BreakPoint	C20_20_20	0.747899	0.612903
Precision	BreakPoint	C20_20_20	0.739496	0.636364
Precision	BreakPoint	C20_20_20	0.731092	0.636364
Precision	BreakPoint	C20_20_20	0.722689	0.636364
Precision	BreakPoint	C20_20_20	0.714286	0.636364
Precision	BreakPoint	C20_20_20	0.705882	0.653846
Precision	BreakPoint	C20_20_20	0.697479	0.666667
Precision	BreakPoint	C20_20_20	0.689076	0.666667
Precision	BreakPoint	C20_20_20	0.680672	0.677419
Precision	BreakPoint	C20_20_20	0.672269	0.677419
Precision	BreakPoint	C20_20_20	0.663866	0.68
Precision	BreakPoint	C20_20_20	0.655462	0.681818
Precision	BreakPoint	C20_20_20	0.647059	0.681818
Precision	BreakPoint	C20_20_20	0.638655	0.694444
Precision	BreakPoint	C20_20_20	0.630252	0.702703
Precision	BreakPoint	C20_20_20	0.621849	0.714286
Precision	BreakPoint	C20_20_20	0.613445	0.717949
Precision	BreakPoint	C20_20_20	0.605042	0.722222
Precision	BreakPoint	C20_20_20	0.596639	0.75
Precision	BreakPoint	C20_20_20	0.588235	0.75
Precision	BreakPoint	C20_20_20	0.579832	0.75
Precision	BreakPoint	C20_20_20	0.571429	0.75
Precision	BreakPoint	C20_20_20	0.563025	0.761905
Precision	BreakPoint	C20_20_20	0.554622	0.769231
Precision	BreakPoint	C20_20_20	0.546218	0.769231
Precision	BreakPoint	C20_20_20	0.537815	0.769231
Precision	BreakPoint	C20_20_20	0.529412	0.769231
Precision	BreakPoint	C20_20_20	0.521008	0.772727
Precision	BreakPoint	C20_20_20	0.512605	0.8
Precision	BreakPoint	C20_20_20	0.504202	0.823529
Precision	BreakPoint	C20_20_20	0.495798	0.833333
Precision	BreakPoint	C20_20_20	0.487395	0.848485
Precision	BreakPoint	C20_20_20	0.478992	0.848485
Precision	BreakPoint	C20_20_20	0.470588	0.857143
Precision	BreakPoint	C20_20_20	0.462185	0.857143
Precision	BreakPoint	C20_20_20	0.453782	0.857143
Precision	BreakPoint	C20_20_20	0.445378	0.857143
Precision	BreakPoint	C20_20_20	0.436975	0.857143
Precision	BreakPoint	C20_20_20	0.428571	0.866667
Precision	BreakPoint	C20_20_20	0.420168	0.866667
Precision	BreakPoint	C20_20_20	0.411765	0.875
Precision	BreakPoint	C20_20_20	0.403361	0.875
Precision	BreakPoint	C20_20_20	0.394958	0.88
Precision	BreakPoint	C20_20_20	0.386555	0.9
Precision	BreakPoint	C20_20_20	0.378151	0.909091
Precision	BreakPoint	C20_20_20	0.369748	0.909091
Precision	BreakPoint	C20_20_20	0.361345	0.909091
Precision	BreakPoint	C20_20_20	0.352941	0.909091
Precision	BreakPoint	C20_20_20	0.344538	0.916667
Precision	BreakPoint	C20_20_20	0.336134	0.923077
Precision	BreakPoint	C20_20_20	0.327731	0.923077
Precision	BreakPoint	C20_20_20	0.319328	0.933333
Precision	BreakPoint	C20_20_20	0.310924	0.933333
Precision	BreakPoint	C20_20_20	0.302521	0.933333
Precision	BreakPoint	C20_20_20	0.294118	0.933333
Precision	BreakPoint	C20_20_20	0.285714	0.9375
Precision	BreakPoint	C20_20_20	0.277311	0.965517
Precision	BreakPoint	C20_20_20	0.268908	0.965517
Precision	BreakPoint	C20_20_20	0.260504	0.965517
Precision	BreakPoint	C20_20_20	0.252101	0.965517
Precision	BreakPoint	C20_20_20	0.243697	0.965517
Precision	BreakPoint	C20_20_20	0.235294	0.965517
Precision	BreakPoint	C20_20_20	0.226891	1
Precision	BreakPoint	C20_20_20	0.218487	1
Precision	BreakPoint	C20_20_20	0.210084	1
Precision	BreakPoint	C20_20_20	0.201681	1
Precision	BreakPoint	C20_20_20	0.193277	1
Precision	BreakPoint	C20_20_20	0.184874	1
Precision	BreakPoint	C20_20_20	0.176471	1
Precision	BreakPoint	C20_20_20	0.168067	1
Precision	BreakPoint	C20_20_20	0.159664	1
Precision	BreakPoint	C20_20_20	0.151261	1
Precision	BreakPoint	C20_20_20	0.142857	1
Precision	BreakPoint	C20_20_20	0.134454	1
Precision	BreakPoint	C20_20_20	0.12605	1
Precision	BreakPoint	C20_20_20	0.117647	1
Precision	BreakPoint	C20_20_20	0.109244	1
Precision	BreakPoint	C20_20_20	0.10084	1
Precision	BreakPoint	C20_20_20	0.092437	1
Precision	BreakPoint	C20_20_20	0.0840336	1
Precision	BreakPoint	C20_20_20	0.0756303	1
Precision	BreakPoint	C20_20_20	0.0672269	1
Precision	BreakPoint	C20_20_20	0.0588235	1
Precision	BreakPoint	C20_20_20	0.0504202	1
Precision	BreakPoint	C20_20_20	0.0420168	1
Precision	BreakPoint	C20_20_20	0.0336134	1
Precision	BreakPoint	C20_20_20	0.0252101	1
Precision	BreakPoint	C20_20_20	0.0168067	1
Precision	BreakPoint	C20_20_20	0.00840336	1
Precision	BreakPoint	C20_20_20	0	1
Recall	Bp	C20_2_2	1	0
Recall	Bp	C20_2_2	0.991736	0.391408
Recall	Bp	C20_2_2	0.983471	0.48829
Recall	Bp	C20_2_2	0.975207	0.529301
Recall	Bp	C20_2_2	0.966942	0.529388
Recall	Bp	C20_2_2	0.958678	0.550998
Recall	Bp	C20_2_2	0.950413	0.622762
Recall	Bp	C20_2_2	0.942149	0.751237
Recall	Bp	C20_2_2	0.933884	0.763269
Recall	Bp	C20_2_2	0.92562	0.767835
Recall	Bp	C20_2_2	0.917355	0.796642
Recall	Bp	C20_2_2	0.909091	0.851368
Recall	Bp	C20_2_2	0.900826	0.851382
Recall	Bp	C20_2_2	0.892562	0.851382
Recall	Bp	C20_2_2	0.884298	0.899492
Recall	Bp	C20_2_2	0.876033	0.910371
Recall	Bp	C20_2_2	0.867769	0.910396
Recall	Bp	C20_2_2	0.859504	0.912457
Recall	Bp	C20_2_2	0.85124	0.915139
Recall	Bp	C20_2_2	0.842975	0.915139
Recall	Bp	C20_2_2	0.834711	0.915435
Recall	Bp	C20_2_2	0.826446	0.915435
Recall	Bp	C20_2_2	0.818182	0.91966
Recall	Bp	C20_2_2	0.809917	0.91966
Recall	Bp	C20_2_2	0.801653	0.91966
Recall	Bp	C20_2_2	0.793388	0.929321
Recall	Bp	C20_2_2	0.785124	0.937607
Recall	Bp	C20_2_2	0.77686	0.937607
Recall	Bp	C20_2_2	0.768595	0.937746
Recall	Bp	C20_2_2	0.760331	0.937746
Recall	Bp	C20_2_2	0.752066	0.937746
Recall	Bp	C20_2_2	0.743802	0.941764
Recall	Bp	C20_2_2	0.735537	0.943808
Recall	Bp	C20_2_2	0.727273	0.952321
Recall	Bp	C20_2_2	0.719008	0.95493
Recall	Bp	C20_2_2	0.710744	0.95493
Recall	Bp	C20_2_2	0.702479	0.95493
Recall	Bp	C20_2_2	0.694215	0.95493
Recall	Bp	C20_2_2	0.68595	0.95493
Recall	Bp	C20_2_2	0.677686	0.95493
Recall	Bp	C20_2_2	0.669421	0.963253
Recall	Bp	C20_2_2	0.661157	0.98097
Recall	Bp	C20_2_2	0.652893	0.98097
Recall	Bp	C20_2_2	0.644628	0.98097
Recall	Bp	C20_2_2	0.636364	0.988456
Recall	Bp	C20_2_2	0.628099	0.988456
Recall	Bp	C20_2_2	0.619835	0.988456
Recall	Bp	C20_2_2	0.61157	0.988456
Recall	Bp	C20_2_2	0.603306	0.988456
Recall	Bp	C20_2_2	0.595041	0.994261
Recall	Bp	C20_2_2	0.586777	0.994261
Recall	Bp	C20_2_2	0.578512	0.994261
Recall	Bp	C20_2_2	0.570248	0.994261
Recall	Bp	C20_2_2	0.561983	0.994261
Recall	Bp	C20_2_2	0.553719	0.994261
Recall	Bp	C20_2_2	0.545455	0.997566
Recall	Bp	C20_2_2	0.53719	0.997566
Recall	Bp	C20_2_2	0.528926	0.998487
Recall	Bp	C20_2_2	0.520661	0.998829
Recall	Bp	C20_2_2	0.512397	0.999259
Recall	Bp	C20_2_2	0.504132	0.999754
Recall	Bp	C20_2_2	0.495868	0.999947
Recall	Bp	C20_2_2	0.487603	0.999952
Recall	Bp	C20_2_2	0.479339	0.999952
Recall	Bp	C20_2_2	0.471074	1
Recall	Bp	C20_2_2	0.46281	1
Recall	Bp	C20_2_2	0.454545	1
Recall	Bp	C20_2_2	0.446281	1
Recall	Bp	C20_2_2	0.438017	1
Recall	Bp	C20_2_2	0.429752	1
Recall	Bp	C20_2_2	0.421488	1
Recall	Bp	C20_2_2	0.413223	1
Recall	Bp	C20_2_2	0.404959	1
Recall	Bp	C20_2_2	0.396694	1
Recall	Bp	C20_2_2	0.38843	1
Recall	Bp	C20_2_2	0.380165	1
Recall	Bp	C20_2_2	0.371901	1
Recall	Bp	C20_2_2	0.363636	1
Recall	Bp	C20_2_2	0.355372	1
Recall	Bp	C20_2_2	0.347107	1
Recall	Bp	C20_2_2	0.338843	1
Recall	Bp	C20_2_2	0.330579	1
Recall	Bp	C20_2_2	0.322314	1
Recall	Bp	C20_2_2	0.31405	1
Recall	Bp	C20_2_2	0.305785	1
Recall	Bp	C20_2_2	0.297521	1
Recall	Bp	C20_2_2	0.289256	1
Recall	Bp	C20_2_2	0.280992	1
Recall	Bp	C20_2_2	0.272727	1
Recall	Bp	C20_2_2	0.264463	1
Recall	Bp	C20_2_2	0.256198	1
Recall	Bp	C20_2_2	0.247934	1
Recall	Bp	C20_2_2	0.239669	1
Recall	Bp	C20_2_2	0.231405	1
Recall	Bp	C20_2_2	0.22314	1
Recall	Bp	C20_2_2	0.214876	1
Recall	Bp	C20_2_2	0.206612	1
Recall	Bp	C20_2_2	0.198347	1
Recall	Bp	C20_2_2	0.190083	1
Recall	Bp	C20_2_2	0.181818	1
Recall	Bp	C20_2_2	0.173554	1
Recall	Bp	C20_2_2	0.165289	1
Recall	Bp	C20_2_2	0.157025	1
Recall	Bp	C20_2_2	0.14876	1
Recall	Bp	C20_2_2	0.140496	1
Recall	Bp	C20_2_2	0.132231	1
Recall	Bp	C20_2_2	0.123967	1
Recall	Bp	C20_2_2	0.115702	1
Recall	Bp	C20_2_2	0.107438	1
Recall	Bp	C20_2_2	0.0991736	1
Recall	Bp	C20_2_2	0.0909091	1
Recall	Bp	C20_2_2	0.0826446	1
Recall	Bp	C20_2_2	0.0743802	1
Recall	Bp	C20_2_2	0.0661157	1
Recall	Bp	C20_2_2	0.0578512	1
Recall	Bp	C20_2_2	0.0495868	1
Recall	Bp	C20_2_2	0.0413223	1
Recall	Bp	C20_2_2	0.0330579	1
Recall	Bp	C20_2_2	0.0247934	1
Recall	Bp	C20_2_2	0.0165289	1
Recall	Bp	C20_2_2	0.00826446	1
Recall	Bp	C20_2_2	0	1
Recall	Bp	C20_15_10	1	0
Recall	Bp	C20_15_10	0.991597	0
Recall	Bp	C20_15_10	0.983193	0.360507
Recall	Bp	C20_15_10	0.97479	0.409356
Recall	Bp	C20_15_10	0.966387	0.469133
Recall	Bp	C20_15_10	0.957983	0.473827
Recall	Bp	C20_15_10	0.94958	0.502343
Recall	Bp	C20_15_10	0.941176	0.631105
Recall	Bp	C20_15_10	0.932773	0.693157
Recall	Bp	C20_15_10	0.92437	0.696954
Recall	Bp	C20_15_10	0.915966	0.696954
Recall	Bp	C20_15_10	0.907563	0.718411
Recall	Bp	C20_15_10	0.89916	0.743249
Recall	Bp	C20_15_10	0.890756	0.751237
Recall	Bp	C20_15_10	0.882353	0.811836
Recall	Bp	C20_15_10	0.87395	0.839641
Recall	Bp	C20_15_10	0.865546	0.841159
Recall	Bp	C20_15_10	0.857143	0.84623
Recall	Bp	C20_15_10	0.848739	0.851368
Recall	Bp	C20_15_10	0.840336	0.851521
Recall	Bp	C20_15_10	0.831933	0.854015
Recall	Bp	C20_15_10	0.823529	0.910371
Recall	Bp	C20_15_10	0.815126	0.912391
Recall	Bp	C20_15_10	0.806723	0.93774
Recall	Bp	C20_15_10	0.798319	0.937746
Recall	Bp	C20_15_10	0.789916	0.937746
Recall	Bp	C20_15_10	0.781513	0.937746
Recall	Bp	C20_15_10	0.773109	0.941698
Recall	Bp	C20_15_10	0.764706	0.943746
Recall	Bp	C20_15_10	0.756303	0.943808
Recall	Bp	C20_15_10	0.747899	0.952321
Recall	Bp	C20_15_10	0.739496	0.95493
Recall	Bp	C20_15_10	0.731092	0.95493
Recall	Bp	C20_15_10	0.722689	0.95493
Recall	Bp	C20_15_10	0.714286	0.979228
Recall	Bp	C20_15_10	0.705882	0.979228
Recall	Bp	C20_15_10	0.697479	0.98097
Recall	Bp	C20_15_10	0.689076	0.98097
Recall	Bp	C20_15_10	0.680672	0.98097
Recall	Bp	C20_15_10	0.672269	0.988456
Recall	Bp	C20_15_10	0.663866	0.994161
Recall	Bp	C20_15_10	0.655462	0.994261
Recall	Bp	C20_15_10	0.647059	0.994261
Recall	Bp	C20_15_10	0.638655	0.998487
Recall	Bp	C20_15_10	0.630252	0.999204
Recall	Bp	C20_15_10	0.621849	0.999259
Recall	Bp	C20_15_10	0.613445	0.999754
Recall	Bp	C20_15_10	0.605042	0.999952
Recall	Bp	C20_15_10	0.596639	0.999952
Recall	Bp	C20_15_10	0.588235	1
Recall	Bp	C20_15_10	0.579832	1
Recall	Bp	C20_15_10	0.571429	1
Recall	Bp	C20_15_10	0.563025	1
Recall	Bp	C20_15_10	0.554622	1
Recall	Bp	C20_15_10	0.546218	1
Recall	Bp	C20_15_10	0.537815	1
Recall	Bp	C20_15_10	0.529412	1
Recall	Bp	C20_15_10	0.521008	1
Recall	Bp	C20_15_10	0.512605	1
Recall	Bp	C20_15_10	0.504202	1
Recall	Bp	C20_15_10	0.495798	1
Recall	Bp	C20_15_10	0.487395	1
Recall	Bp	C20_15_10	0.478992	1
Recall	Bp	C20_15_10	0.470588	1
Recall	Bp	C20_15_10	0.462185	1
Recall	Bp	C20_15_10	0.453782	1
Recall	Bp	C20_15_10	0.445378	1
Recall	Bp	C20_15_10	0.436975	1
Recall	Bp	C20_15_10	0.428571	1
Recall	Bp	C20_15_10	0.420168	1
Recall	Bp	C20_15_10	0.411765	1
Recall	Bp	C20_15_10	0.403361	1
Recall	Bp	C20_15_10	0.394958	1
Recall	Bp	C20_15_10	0.386555	1
Recall	Bp	C20_15_10	0.378151	1
Recall	Bp	C20_15_10	0.369748	1
Recall	Bp	C20_15_10	0.361345	1
Recall	Bp	C20_15_10	0.352941	1
Recall	Bp	C20_15_10	0.344538	1
Recall	Bp	C20_15_10	0.336134	1
Recall	Bp	C20_15_10	0.327731	1
Recall	Bp	C20_15_10	0.319328	1
Recall	Bp	C20_15_10	0.310924	1
Recall	Bp	C20_15_10	0.302521	1
Recall	Bp	C20_15_10	0.294118	1
Recall	Bp	C20_15_10	0.285714	1
Recall	Bp	C20_15_10	0.277311	1
Recall	Bp	C20_15_10	0.268908	1
Recall	Bp	C20_15_10	0.260504	1
Recall	Bp	C20_15_10	0.252101	1
Recall	Bp	C20_15_10	0.243697	1
Recall	Bp	C20_15_10	0.235294	1
Recall	Bp	C20_15_10	0.226891	1
Recall	Bp	C20_15_10	0.218487	1
Recall	Bp	C20_15_10	0.210084	1
Recall	Bp	C20_15_10	0.201681	1
Recall	Bp	C20_15_10	0.193277	1
Recall	Bp	C20_15_10	0.184874	1
Recall	Bp	C20_15_10	0.176471	1
Recall	Bp	C20_15_10	0.168067	1
Recall	Bp	C20_15_10	0.159664	1
Recall	Bp	C20_15_10	0.151261	1
Recall	Bp	C20_15_10	0.142857	1
Recall	Bp	C20_15_10	0.134454	1
Recall	Bp	C20_15_10	0.12605	1
Recall	Bp	C20_15_10	0.117647	1
Recall	Bp	C20_15_10	0.109244	1
Recall	Bp	C20_15_10	0.10084	1
Recall	Bp	C20_15_10	0.092437	1
Recall	Bp	C20_15_10	0.0840336	1
Recall	Bp	C20_15_10	0.0756303	1
Recall	Bp	C20_15_10	0.0672269	1
Recall	Bp	C20_15_10	0.0588235	1
Recall	Bp	C20_15_10	0.0504202	1
Recall	Bp	C20_15_10	0.0420168	1
Recall	Bp	C20_15_10	0.0336134	1
Recall	Bp	C20_15_10	0.0252101	1
Recall	Bp	C20_15_10	0.0168067	1
Recall	Bp	C20_15_10	0.00840336	1
Recall	Bp	C20_15_10	0	1
Recall	Bp	C20_20_20	1	0
Recall	Bp	C20_20_20	0.991597	0.360507
Recall	Bp	C20_20_20	0.983193	0.469133
Recall	Bp	C20_20_20	0.97479	0.55694
Recall	Bp	C20_20_20	0.966387	0.600013
Recall	Bp	C20_20_20	0.957983	0.630449
Recall	Bp	C20_20_20	0.94958	0.679779
Recall	Bp	C20_20_20	0.941176	0.679897
Recall	Bp	C20_20_20	0.932773	0.729565
Recall	Bp	C20_20_20	0.92437	0.767311
Recall	Bp	C20_20_20	0.915966	0.775254
Recall	Bp	C20_20_20	0.907563	0.83951
Recall	Bp	C20_20_20	0.89916	0.851368
Recall	Bp	C20_20_20	0.890756	0.851368
Recall	Bp	C20_20_20	0.882353	0.851521
Recall	Bp	C20_20_20	0.87395	0.851521
Recall	Bp	C20_20_20	0.865546	0.851521
Recall	Bp	C20_20_20	0.857143	0.854015
Recall	Bp	C20_20_20	0.848739	0.910371
Recall	Bp	C20_20_20	0.840336	0.93774
Recall	Bp	C20_20_20	0.831933	0.937746
Recall	Bp	C20_20_20	0.823529	0.937746
Recall	Bp	C20_20_20	0.815126	0.937746
Recall	Bp	C20_20_20	0.806723	0.937746
Recall	Bp	C20_20_20	0.798319	0.95493
Recall	Bp	C20_20_20	0.789916	0.95493
Recall	Bp	C20_20_20	0.781513	0.95493
Recall	Bp	C20_20_20	0.773109	0.979228
Recall	Bp	C20_20_20	0.764706	0.979228
Recall	Bp	C20_20_20	0.756303	0.98097
Recall	Bp	C20_20_20	0.747899	0.98097
Recall	Bp	C20_20_20	0.739496	0.98097
Recall	Bp	C20_20_20	0.731092	0.988456
Recall	Bp	C20_20_20	0.722689	0.992898
Recall	Bp	C20_20_20	0.714286	0.994161
Recall	Bp	C20_20_20	0.705882	0.994261
Recall	Bp	C20_20_20	0.697479	0.994261
Recall	Bp	C20_20_20	0.689076	0.998359
Recall	Bp	C20_20_20	0.680672	0.998487
Recall	Bp	C20_20_20	0.672269	0.999754
Recall	Bp	C20_20_20	0.663866	0.999754
Recall	Bp	C20_20_20	0.655462	0.99993
Recall	Bp	C20_20_20	0.647059	0.999952
Recall	Bp	C20_20_20	0.638655	0.999952
Recall	Bp	C20_20_20	0.630252	0.999952
Recall	Bp	C20_20_20	0.621849	1
Recall	Bp	C20_20_20	0.613445	1
Recall	Bp	C20_20_20	0.605042	1
Recall	Bp	C20_20_20	0.596639	1
Recall	Bp	C20_20_20	0.588235	1
Recall	Bp	C20_20_20	0.579832	1
Recall	Bp	C20_20_20	0.571429	1
Recall	Bp	C20_20_20	0.563025	1
Recall	Bp	C20_20_20	0.554622	1
Recall	Bp	C20_20_20	0.546218	1
Recall	Bp	C20_20_20	0.537815	1
Recall	Bp	C20_20_20	0.529412	1
Recall	Bp	C20_20_20	0.521008	1
Recall	Bp	C20_20_20	0.512605	1
Recall	Bp	C20_20_20	0.504202	1
Recall	Bp	C20_20_20	0.495798	1
Recall	Bp	C20_20_20	0.487395	1
Recall	Bp	C20_20_20	0.478992	1
Recall	Bp	C20_20_20	0.470588	1
Recall	Bp	C20_20_20	0.462185	1
Recall	Bp	C20_20_20	0.453782	1
Recall	Bp	C20_20_20	0.445378	1
Recall	Bp	C20_20_20	0.436975	1
Recall	Bp	C20_20_20	0.428571	1
Recall	Bp	C20_20_20	0.420168	1
Recall	Bp	C20_20_20	0.411765	1
Recall	Bp	C20_20_20	0.403361	1
Recall	Bp	C20_20_20	0.394958	1
Recall	Bp	C20_20_20	0.386555	1
Recall	Bp	C20_20_20	0.378151	1
Recall	Bp	C20_20_20	0.369748	1
Recall	Bp	C20_20_20	0.361345	1
Recall	Bp	C20_20_20	0.352941	1
Recall	Bp	C20_20_20	0.344538	1
Recall	Bp	C20_20_20	0.336134	1
Recall	Bp	C20_20_20	0.327731	1
Recall	Bp	C20_20_20	0.319328	1
Recall	Bp	C20_20_20	0.310924	1
Recall	Bp	C20_20_20	0.302521	1
Recall	Bp	C20_20_20	0.294118	1
Recall	Bp	C20_20_20	0.285714	1
Recall	Bp	C20_20_20	0.277311	1
Recall	Bp	C20_20_20	0.268908	1
Recall	Bp	C20_20_20	0.260504	1
Recall	Bp	C20_20_20	0.252101	1
Recall	Bp	C20_20_20	0.243697	1
Recall	Bp	C20_20_20	0.235294	1
Recall	Bp	C20_20_20	0.226891	1
Recall	Bp	C20_20_20	0.218487	1
Recall	Bp	C20_20_20	0.210084	1
Recall	Bp	C20_20_20	0.201681	1
Recall	Bp	C20_20_20	0.193277	1
Recall	Bp	C20_20_20	0.184874	1
Recall	Bp	C20_20_20	0.176471	1
Recall	Bp	C20_20_20	0.168067	1
Recall	Bp	C20_20_20	0.159664	1
Recall	Bp	C20_20_20	0.151261	1
Recall	Bp	C20_20_20	0.142857	1
Recall	Bp	C20_20_20	0.134454	1
Recall	Bp	C20_20_20	0.12605	1
Recall	Bp	C20_20_20	0.117647	1
Recall	Bp	C20_20_20	0.109244	1
Recall	Bp	C20_20_20	0.10084	1
Recall	Bp	C20_20_20	0.092437	1
Recall	Bp	C20_20_20	0.0840336	1
Recall	Bp	C20_20_20	0.0756303	1
Recall	Bp	C20_20_20	0.0672269	1
Recall	Bp	C20_20_20	0.0588235	1
Recall	Bp	C20_20_20	0.0504202	1
Recall	Bp	C20_20_20	0.0420168	1
Recall	Bp	C20_20_20	0.0336134	1
Recall	Bp	C20_20_20	0.0252101	1
Recall	Bp	C20_20_20	0.0168067	1
Recall	Bp	C20_20_20	0.00840336	1
Recall	Bp	C20_20_20	0	1
Recall	Nseg	C20_2_2	1	0
Recall	Nseg	C20_2_2	0.991736	0.0909091
Recall	Nseg	C20_2_2	0.983471	0.2
Recall	Nseg	C20_2_2	0.975207	0.394737
Recall	Nseg	C20_2_2	0.966942	0.411765
Recall	Nseg	C20_2_2	0.958678	0.424242
Recall	Nseg	C20_2_2	0.950413	0.428571
Recall	Nseg	C20_2_2	0.942149	0.46875
Recall	Nseg	C20_2_2	0.933884	0.470588
Recall	Nseg	C20_2_2	0.92562	0.5
Recall	Nseg	C20_2_2	0.917355	0.551724
Recall	Nseg	C20_2_2	0.909091	0.551724
Recall	Nseg	C20_2_2	0.900826	0.62069
Recall	Nseg	C20_2_2	0.892562	0.666667
Recall	Nseg	C20_2_2	0.884298	0.666667
Recall	Nseg	C20_2_2	0.876033	0.666667
Recall	Nseg	C20_2_2	0.867769	0.666667
Recall	Nseg	C20_2_2	0.859504	0.666667
Recall	Nseg	C20_2_2	0.85124	0.666667
Recall	Nseg	C20_2_2	0.842975	0.666667
Recall	Nseg	C20_2_2	0.834711	0.666667
Recall	Nseg	C20_2_2	0.826446	0.666667
Recall	Nseg	C20_2_2	0.818182	0.666667
Recall	Nseg	C20_2_2	0.809917	0.666667
Recall	Nseg	C20_2_2	0.801653	0.705882
Recall	Nseg	C20_2_2	0.793388	0.736842
Recall	Nseg	C20_2_2	0.785124	0.736842
Recall	Nseg	C20_2_2	0.77686	0.736842
Recall	Nseg	C20_2_2	0.768595	0.736842
Recall	Nseg	C20_2_2	0.760331	0.764706
Recall	Nseg	C20_2_2	0.752066	0.764706
Recall	Nseg	C20_2_2	0.743802	0.794872
Recall	Nseg	C20_2_2	0.735537	0.8
Recall	Nseg	C20_2_2	0.727273	0.8
Recall	Nseg	C20_2_2	0.719008	0.8
Recall	Nseg	C20_2_2	0.710744	0.8125
Recall	Nseg	C20_2_2	0.702479	0.8125
Recall	Nseg	C20_2_2	0.694215	0.8125
Recall	Nseg	C20_2_2	0.68595	0.826087
Recall	Nseg	C20_2_2	0.677686	0.833333
Recall	Nseg	C20_2_2	0.669421	0.833333
Recall	Nseg	C20_2_2	0.661157	0.833333
Recall	Nseg	C20_2_2	0.652893	0.833333
Recall	Nseg	C20_2_2	0.644628	0.837838
Recall	Nseg	C20_2_2	0.636364	0.837838
Recall	Nseg	C20_2_2	0.628099	0.851064
Recall	Nseg	C20_2_2	0.619835	0.851064
Recall	Nseg	C20_2_2	0.61157	0.857143
Recall	Nseg	C20_2_2	0.603306	0.870968
Recall	Nseg	C20_2_2	0.595041	0.870968
Recall	Nseg	C20_2_2	0.586777	0.875
Recall	Nseg	C20_2_2	0.578512	0.888889
Recall	Nseg	C20_2_2	0.570248	0.888889
Recall	Nseg	C20_2_2	0.561983	0.893617
Recall	Nseg	C20_2_2	0.553719	0.903226
Recall	Nseg	C20_2_2	0.545455	0.913043
Recall	Nseg	C20_2_2	0.53719	0.913043
Recall	Nseg	C20_2_2	0.528926	0.923077
Recall	Nseg	C20_2_2	0.520661	0.928571
Recall	Nseg	C20_2_2	0.512397	0.933333
Recall	Nseg	C20_2_2	0.504132	0.935484
Recall	Nseg	C20_2_2	0.495868	0.948718
Recall	Nseg	C20_2_2	0.487603	0.95
Recall	Nseg	C20_2_2	0.479339	0.966667
Recall	Nseg	C20_2_2	0.471074	0.966667
Recall	Nseg	C20_2_2	0.46281	1
Recall	Nseg	C20_2_2	0.454545	1
Recall	Nseg	C20_2_2	0.446281	1
Recall	Nseg	C20_2_2	0.438017	1
Recall	Nseg	C20_2_2	0.429752	1
Recall	Nseg	C20_2_2	0.421488	1
Recall	Nseg	C20_2_2	0.413223	1
Recall	Nseg	C20_2_2	0.404959	1
Recall	Nseg	C20_2_2	0.396694	1
Recall	Nseg	C20_2_2	0.38843	1
Recall	Nseg	C20_2_2	0.380165	1
Recall	Nseg	C20_2_2	0.371901	1
Recall	Nseg	C20_2_2	0.363636	1
Recall	Nseg	C20_2_2	0.355372	1
Recall	Nseg	C20_2_2	0.347107	1
Recall	Nseg	C20_2_2	0.338843	1
Recall	Nseg	C20_2_2	0.330579	1
Recall	Nseg	C20_2_2	0.322314	1
Recall	Nseg	C20_2_2	0.31405	1
Recall	Nseg	C20_2_2	0.305785	1
Recall	Nseg	C20_2_2	0.297521	1
Recall	Nseg	C20_2_2	0.289256	1
Recall	Nseg	C20_2_2	0.280992	1
Recall	Nseg	C20_2_2	0.272727	1
Recall	Nseg	C20_2_2	0.264463	1
Recall	Nseg	C20_2_2	0.256198	1
Recall	Nseg	C20_2_2	0.247934	1
Recall	Nseg	C20_2_2	0.239669	1
Recall	Nseg	C20_2_2	0.231405	1
Recall	Nseg	C20_2_2	0.22314	1
Recall	Nseg	C20_2_2	0.214876	1
Recall	Nseg	C20_2_2	0.206612	1
Recall	Nseg	C20_2_2	0.198347	1
Recall	Nseg	C20_2_2	0.190083	1
Recall	Nseg	C20_2_2	0.181818	1
Recall	Nseg	C20_2_2	0.173554	1
Recall	Nseg	C20_2_2	0.165289	1
Recall	Nseg	C20_2_2	0.157025	1
Recall	Nseg	C20_2_2	0.14876	1
Recall	Nseg	C20_2_2	0.140496	1
Recall	Nseg	C20_2_2	0.132231	1
Recall	Nseg	C20_2_2	0.123967	1
Recall	Nseg	C20_2_2	0.115702	1
Recall	Nseg	C20_2_2	0.107438	1
Recall	Nseg	C20_2_2	0.0991736	1
Recall	Nseg	C20_2_2	0.0909091	1
Recall	Nseg	C20_2_2	0.0826446	1
Recall	Nseg	C20_2_2	0.0743802	1
Recall	Nseg	C20_2_2	0.0661157	1
Recall	Nseg	C20_2_2	0.0578512	1
Recall	Nseg	C20_2_2	0.0495868	1
Recall	Nseg	C20_2_2	0.0413223	1
Recall	Nseg	C20_2_2	0.0330579	1
Recall	Nseg	C20_2_2	0.0247934	1
Recall	Nseg	C20_2_2	0.0165289	1
Recall	Nseg	C20_2_2	0.00826446	1
Recall	Nseg	C20_2_2	0	1
Recall	Nseg	C20_15_10	1	0
Recall	Nseg	C20_15_10	0.991597	0
Recall	Nseg	C20_15_10	0.983193	0.157895
Recall	Nseg	C20_15_10	0.97479	0.181818
Recall	Nseg	C20_15_10	0.966387	0.2
Recall	Nseg	C20_15_10	0.957983	0.285714
Recall	Nseg	C20_15_10	0.94958	0.363636
Recall	Nseg	C20_15_10	0.941176	0.375
Recall	Nseg	C20_15_10	0.932773	0.428571
Recall	Nseg	C20_15_10	0.92437	0.470588
Recall	Nseg	C20_15_10	0.915966	0.5
Recall	Nseg	C20_15_10	0.907563	0.5625
Recall	Nseg	C20_15_10	0.89916	0.615385
Recall	Nseg	C20_15_10	0.890756	0.666667
Recall	Nseg	C20_15_10	0.882353	0.666667
Recall	Nseg	C20_15_10	0.87395	0.666667
Recall	Nseg	C20_15_10	0.865546	0.7
Recall	Nseg	C20_15_10	0.857143	0.7
Recall	Nseg	C20_15_10	0.848739	0.705882
Recall	Nseg	C20_15_10	0.840336	0.736842
Recall	Nseg	C20_15_10	0.831933	0.75
Recall	Nseg	C20_15_10	0.823529	0.772727
Recall	Nseg	C20_15_10	0.815126	0.777778
Recall	Nseg	C20_15_10	0.806723	0.789474
Recall	Nseg	C20_15_10	0.798319	0.789474
Recall	Nseg	C20_15_10	0.789916	0.8
Recall	Nseg	C20_15_10	0.781513	0.8
Recall	Nseg	C20_15_10	0.773109	0.8
Recall	Nseg	C20_15_10	0.764706	0.823529
Recall	Nseg	C20_15_10	0.756303	0.826087
Recall	Nseg	C20_15_10	0.747899	0.829787
Recall	Nseg	C20_15_10	0.739496	0.833333
Recall	Nseg	C20_15_10	0.731092	0.833333
Recall	Nseg	C20_15_10	0.722689	0.833333
Recall	Nseg	C20_15_10	0.714286	0.833333
Recall	Nseg	C20_15_10	0.705882	0.857143
Recall	Nseg	C20_15_10	0.697479	0.87234
Recall	Nseg	C20_15_10	0.689076	0.87234
Recall	Nseg	C20_15_10	0.680672	0.875
Recall	Nseg	C20_15_10	0.672269	0.875
Recall	Nseg	C20_15_10	0.663866	0.903226
Recall	Nseg	C20_15_10	0.655462	0.903226
Recall	Nseg	C20_15_10	0.647059	0.909091
Recall	Nseg	C20_15_10	0.638655	0.913043
Recall	Nseg	C20_15_10	0.630252	0.923077
Recall	Nseg	C20_15_10	0.621849	0.928571
Recall	Nseg	C20_15_10	0.613445	0.933333
Recall	Nseg	C20_15_10	0.605042	0.9375
Recall	Nseg	C20_15_10	0.596639	0.95
Recall	Nseg	C20_15_10	0.588235	0.954545
Recall	Nseg	C20_15_10	0.579832	0.966667
Recall	Nseg	C20_15_10	0.571429	0.966667
Recall	Nseg	C20_15_10	0.563025	0.966667
Recall	Nseg	C20_15_10	0.554622	0.966667
Recall	Nseg	C20_15_10	0.546218	1
Recall	Nseg	C20_15_10	0.537815	1
Recall	Nseg	C20_15_10	0.529412	1
Recall	Nseg	C20_15_10	0.521008	1
Recall	Nseg	C20_15_10	0.512605	1
Recall	Nseg	C20_15_10	0.504202	1
Recall	Nseg	C20_15_10	0.495798	1
Recall	Nseg	C20_15_10	0.487395	1
Recall	Nseg	C20_15_10	0.478992	1
Recall	Nseg	C20_15_10	0.470588	1
Recall	Nseg	C20_15_10	0.462185	1
Recall	Nseg	C20_15_10	0.453782	1
Recall	Nseg	C20_15_10	0.445378	1
Recall	Nseg	C20_15_10	0.436975	1
Recall	Nseg	C20_15_10	0.428571	1
Recall	Nseg	C20_15_10	0.420168	1
Recall	Nseg	C20_15_10	0.411765	1
Recall	Nseg	C20_15_10	0.403361	1
Recall	Nseg	C20_15_10	0.394958	1
Recall	Nseg	C20_15_10	0.386555	1
Recall	Nseg	C20_15_10	0.378151	1
Recall	Nseg	C20_15_10	0.369748	1
Recall	Nseg	C20_15_10	0.361345	1
Recall	Nseg	C20_15_10	0.352941	1
Recall	Nseg	C20_15_10	0.344538	1
Recall	Nseg	C20_15_10	0.336134	1
Recall	Nseg	C20_15_10	0.327731	1
Recall	Nseg	C20_15_10	0.319328	1
Recall	Nseg	C20_15_10	0.310924	1
Recall	Nseg	C20_15_10	0.302521	1
Recall	Nseg	C20_15_10	0.294118	1
Recall	Nseg	C20_15_10	0.285714	1
Recall	Nseg	C20_15_10	0.277311	1
Recall	Nseg	C20_15_10	0.268908	1
Recall	Nseg	C20_15_10	0.260504	1
Recall	Nseg	C20_15_10	0.252101	1
Recall	Nseg	C20_15_10	0.243697	1
Recall	Nseg	C20_15_10	0.235294	1
Recall	Nseg	C20_15_10	0.226891	1
Recall	Nseg	C20_15_10	0.218487	1
Recall	Nseg	C20_15_10	0.210084	1
Recall	Nseg	C20_15_10	0.201681	1
Recall	Nseg	C20_15_10	0.193277	1
Recall	Nseg	C20_15_10	0.184874	1
Recall	Nseg	C20_15_10	0.176471	1
Recall	Nseg	C20_15_10	0.168067	1
Recall	Nseg	C20_15_10	0.159664	1
Recall	Nseg	C20_15_10	0.151261	1
Recall	Nseg	C20_15_10	0.142857	1
Recall	Nseg	C20_15_10	0.134454	1
Recall	Nseg	C20_15_10	0.12605	1
Recall	Nseg	C20_15_10	0.117647	1
Recall	Nseg	C20_15_10	0.109244	1
Recall	Nseg	C20_15_10	0.10084	1
Recall	Nseg	C20_15_10	0.092437	1
Recall	Nseg	C20_15_10	0.0840336	1
Recall	Nseg	C20_15_10	0.0756303	1
Recall	Nseg	C20_15_10	0.0672269	1
Recall	Nseg	C20_15_10	0.0588235	1
Recall	Nseg	C20_15_10	0.0504202	1
Recall	Nseg	C20_15_10	0.0420168	1
Recall	Nseg	C20_15_10	0.0336134	1
Recall	Nseg	C20_15_10	0.0252101	1
Recall	Nseg	C20_15_10	0.0168067	1
Recall	Nseg	C20_15_10	0.00840336	1
Recall	Nseg	C20_15_10	0	1
Recall	Nseg	C20_20_20	1	0
Recall	Nseg	C20_20_20	0.991597	0.157895
Recall	Nseg	C20_20_20	0.983193	0.375
Recall	Nseg	C20_20_20	0.97479	0.464286
Recall	Nseg	C20_20_20	0.966387	0.470588
Recall	Nseg	C20_20_20	0.957983	0.5
Recall	Nseg	C20_20_20	0.94958	0.5
Recall	Nseg	C20_20_20	0.941176	0.5
Recall	Nseg	C20_20_20	0.932773	0.617021
Recall	Nseg	C20_20_20	0.92437	0.636364
Recall	Nseg	C20_20_20	0.915966	0.657895
Recall	Nseg	C20_20_20	0.907563	0.666667
Recall	Nseg	C20_20_20	0.89916	0.666667
Recall	Nseg	C20_20_20	0.890756	0.666667
Recall	Nseg	C20_20_20	0.882353	0.684211
Recall	Nseg	C20_20_20	0.87395	0.692308
Recall	Nseg	C20_20_20	0.865546	0.7
Recall	Nseg	C20_20_20	0.857143	0.705882
Recall	Nseg	C20_20_20	0.848739	0.705882
Recall	Nseg	C20_20_20	0.840336	0.772727
Recall	Nseg	C20_20_20	0.831933	0.777778
Recall	Nseg	C20_20_20	0.823529	0.789474
Recall	Nseg	C20_20_20	0.815126	0.8
Recall	Nseg	C20_20_20	0.806723	0.8
Recall	Nseg	C20_20_20	0.798319	0.823529
Recall	Nseg	C20_20_20	0.789916	0.823529
Recall	Nseg	C20_20_20	0.781513	0.823529
Recall	Nseg	C20_20_20	0.773109	0.833333
Recall	Nseg	C20_20_20	0.764706	0.833333
Recall	Nseg	C20_20_20	0.756303	0.833333
Recall	Nseg	C20_20_20	0.747899	0.833333
Recall	Nseg	C20_20_20	0.739496	0.833333
Recall	Nseg	C20_20_20	0.731092	0.857143
Recall	Nseg	C20_20_20	0.722689	0.863636
Recall	Nseg	C20_20_20	0.714286	0.866667
Recall	Nseg	C20_20_20	0.705882	0.866667
Recall	Nseg	C20_20_20	0.697479	0.875
Recall	Nseg	C20_20_20	0.689076	0.875
Recall	Nseg	C20_20_20	0.680672	0.913043
Recall	Nseg	C20_20_20	0.672269	0.928571
Recall	Nseg	C20_20_20	0.663866	0.933333
Recall	Nseg	C20_20_20	0.655462	0.935484
Recall	Nseg	C20_20_20	0.647059	0.935484
Recall	Nseg	C20_20_20	0.638655	0.935484
Recall	Nseg	C20_20_20	0.630252	0.947368
Recall	Nseg	C20_20_20	0.621849	0.966667
Recall	Nseg	C20_20_20	0.613445	1
Recall	Nseg	C20_20_20	0.605042	1
Recall	Nseg	C20_20_20	0.596639	1
Recall	Nseg	C20_20_20	0.588235	1
Recall	Nseg	C20_20_20	0.579832	1
Recall	Nseg	C20_20_20	0.571429	1
Recall	Nseg	C20_20_20	0.563025	1
Recall	Nseg	C20_20_20	0.554622	1
Recall	Nseg	C20_20_20	0.546218	1
Recall	Nseg	C20_20_20	0.537815	1
Recall	Nseg	C20_20_20	0.529412	1
Recall	Nseg	C20_20_20	0.521008	1
Recall	Nseg	C20_20_20	0.512605	1
Recall	Nseg	C20_20_20	0.504202	1
Recall	Nseg	C20_20_20	0.495798	1
Recall	Nseg	C20_20_20	0.487395	1
Recall	Nseg	C20_20_20	0.478992	1
Recall	Nseg	C20_20_20	0.470588	1
Recall	Nseg	C20_20_20	0.462185	1
Recall	Nseg	C20_20_20	0.453782	1
Recall	Nseg	C20_20_20	0.445378	1
Recall	Nseg	C20_20_20	0.436975	1
Recall	Nseg	C20_20_20	0.428571	1
Recall	Nseg	C20_20_20	0.420168	1
Recall	Nseg	C20_20_20	0.411765	1
Recall	Nseg	C20_20_20	0.403361	1
Recall	Nseg	C20_20_20	0.394958	1
Recall	Nseg	C20_20_20	0.386555	1
Recall	Nseg	C20_20_20	0.378151	1
Recall	Nseg	C20_20_20	0.369748	1
Recall	Nseg	C20_20_20	0.361345	1
Recall	Nseg	C20_20_20	0.352941	1
Recall	Nseg	C20_20_20	0.344538	1
Recall	Nseg	C20_20_20	0.336134	1
Recall	Nseg	C20_20_20	0.327731	1
Recall	Nseg	C20_20_20	0.319328	1
Recall	Nseg	C20_20_20	0.310924	1
Recall	Nseg	C20_20_20	0.302521	1
Recall	Nseg	C20_20_20	0.294118	1
Recall	Nseg	C20_20_20	0.285714	1
Recall	Nseg	C20_20_20	0.277311	1
Recall	Nseg	C20_20_20	0.268908	1
Recall	Nseg	C20_20_20	0.260504	1
Recall	Nseg	C20_20_20	0.252101	1
Recall	Nseg	C20_20_20	0.243697	1
Recall	Nseg	C20_20_20	0.235294	1
Recall	Nseg	C20_20_20	0.226891	1
Recall	Nseg	C20_20_20	0.218487	1
Recall	Nseg	C20_20_20	0.210084	1
Recall	Nseg	C20_20_20	0.201681	1
Recall	Nseg	C20_20_20	0.193277	1
Recall	Nseg	C20_20_20	0.184874	1
Recall	Nseg	C20_20_20	0.176471	1
Recall	Nseg	C20_20_20	0.168067	1
Recall	Nseg	C20_20_20	0.159664	1
Recall	Nseg	C20_20_20	0.151261	1
Recall	Nseg	C20_20_20	0.142857	1
Recall	Nseg	C20_20_20	0.134454	1
Recall	Nseg	C20_20_20	0.12605	1
Recall	Nseg	C20_20_20	0.117647	1
Recall	Nseg	C20_20_20	0.109244	1
Recall	Nseg	C20_20_20	0.10084	1
Recall	Nseg	C20_20_20	0.092437	1
Recall	Nseg	C20_20_20	0.0840336	1
Recall	Nseg	C20_20_20	0.0756303	1
Recall	Nseg	C20_20_20	0.0672269	1
Recall	Nseg	C20_20_20	0.0588235	1
Recall	Nseg	C20_20_20	0.0504202	1
Recall	Nseg	C20_20_20	0.0420168	1
Recall	Nseg	C20_20_20	0.0336134	1
Recall	Nseg	C20_20_20	0.0252101	1
Recall	Nseg	C20_20_20	0.0168067	1
Recall	Nseg	C20_20_20	0.00840336	1
Recall	Nseg	C20_20_20	0	1
Recall	BreakPoint	C20_2_2	1	0
Recall	BreakPoint	C20_2_2	0.991736	0.0454545
Recall	BreakPoint	C20_2_2	0.983471	0.0714286
Recall	BreakPoint	C20_2_2	0.975207	0.235294
Recall	BreakPoint	C20_2_2	0.966942	0.3125
Recall	BreakPoint	C20_2_2	0.958678	0.324324
Recall	BreakPoint	C20_2_2	0.950413	0.37037
Recall	BreakPoint	C20_2_2	0.942149	0.387097
Recall	BreakPoint	C20_2_2	0.933884	0.407407
Recall	BreakPoint	C20_2_2	0.92562	0.4375
Recall	BreakPoint	C20_2_2	0.917355	0.529412
Recall	BreakPoint	C20_2_2	0.909091	0.535714
Recall	BreakPoint	C20_2_2	0.900826	0.535714
Recall	BreakPoint	C20_2_2	0.892562	0.6
Recall	BreakPoint	C20_2_2	0.884298	0.6
Recall	BreakPoint	C20_2_2	0.876033	0.6
Recall	BreakPoint	C20_2_2	0.867769	0.6
Recall	BreakPoint	C20_2_2	0.859504	0.6
Recall	BreakPoint	C20_2_2	0.85124	0.607143
Recall	BreakPoint	C20_2_2	0.842975	0.607143
Recall	BreakPoint	C20_2_2	0.834711	0.607143
Recall	BreakPoint	C20_2_2	0.826446	0.607143
Recall	BreakPoint	C20_2_2	0.818182	0.636364
Recall	BreakPoint	C20_2_2	0.809917	0.636364
Recall	BreakPoint	C20_2_2	0.801653	0.636364
Recall	BreakPoint	C20_2_2	0.793388	0.647059
Recall	BreakPoint	C20_2_2	0.785124	0.647059
Recall	BreakPoint	C20_2_2	0.77686	0.647059
Recall	BreakPoint	C20_2_2	0.768595	0.717949
Recall	BreakPoint	C20_2_2	0.760331	0.722222
Recall	BreakPoint	C20_2_2	0.752066	0.722222
Recall	BreakPoint	C20_2_2	0.743802	0.722222
Recall	BreakPoint	C20_2_2	0.735537	0.744681
Recall	BreakPoint	C20_2_2	0.727273	0.75
Recall	BreakPoint	C20_2_2	0.719008	0.75
Recall	BreakPoint	C20_2_2	0.710744	0.75
Recall	BreakPoint	C20_2_2	0.702479	0.75
Recall	BreakPoint	C20_2_2	0.694215	0.764706
Recall	BreakPoint	C20_2_2	0.68595	0.764706
Recall	BreakPoint	C20_2_2	0.677686	0.764706
Recall	BreakPoint	C20_2_2	0.669421	0.765957
Recall	BreakPoint	C20_2_2	0.661157	0.774194
Recall	BreakPoint	C20_2_2	0.652893	0.774194
Recall	BreakPoint	C20_2_2	0.644628	0.783784
Recall	BreakPoint	C20_2_2	0.636364	0.783784
Recall	BreakPoint	C20_2_2	0.628099	0.8
Recall	BreakPoint	C20_2_2	0.619835	0.8
Recall	BreakPoint	C20_2_2	0.61157	0.8
Recall	BreakPoint	C20_2_2	0.603306	0.806452
Recall	BreakPoint	C20_2_2	0.595041	0.808511
Recall	BreakPoint	C20_2_2	0.586777	0.818182
Recall	BreakPoint	C20_2_2	0.578512	0.823529
Recall	BreakPoint	C20_2_2	0.570248	0.857143
Recall	BreakPoint	C20_2_2	0.561983	0.866667
Recall	BreakPoint	C20_2_2	0.553719	0.866667
Recall	BreakPoint	C20_2_2	0.545455	0.871795
Recall	BreakPoint	C20_2_2	0.53719	0.882353
Recall	BreakPoint	C20_2_2	0.528926	0.882353
Recall	BreakPoint	C20_2_2	0.520661	0.897436
Recall	BreakPoint	C20_2_2	0.512397	0.9
Recall	BreakPoint	C20_2_2	0.504132	0.903226
Recall	BreakPoint	C20_2_2	0.495868	0.909091
Recall	BreakPoint	C20_2_2	0.487603	0.909091
Recall	BreakPoint	C20_2_2	0.479339	0.933333
Recall	BreakPoint	C20_2_2	0.471074	0.933333
Recall	BreakPoint	C20_2_2	0.46281	1
Recall	BreakPoint	C20_2_2	0.454545	1
Recall	BreakPoint	C20_2_2	0.446281	1
Recall	BreakPoint	C20_2_2	0.438017	1
Recall	BreakPoint	C20_2_2	0.429752	1
Recall	BreakPoint	C20_2_2	0.421488	1
Recall	BreakPoint	C20_2_2	0.413223	1
Recall	BreakPoint	C20_2_2	0.404959	1
Recall	BreakPoint	C20_2_2	0.396694	1
Recall	BreakPoint	C20_2_2	0.38843	1
Recall	BreakPoint	C20_2_2	0.380165	1
Recall	BreakPoint	C20_2_2	0.371901	1
Recall	BreakPoint	C20_2_2	0.363636	1
Recall	BreakPoint	C20_2_2	0.355372	1
Recall	BreakPoint	C20_2_2	0.347107	1
Recall	BreakPoint	C20_2_2	0.338843	1
Recall	BreakPoint	C20_2_2	0.330579	1
Recall	BreakPoint	C20_2_2	0.322314	1
Recall	BreakPoint	C20_2_2	0.31405	1
Recall	BreakPoint	C20_2_2	0.305785	1
Recall	BreakPoint	C20_2_2	0.297521	1
Recall	BreakPoint	C20_2_2	0.289256	1
Recall	BreakPoint	C20_2_2	0.280992	1
Recall	BreakPoint	C20_2_2	0.272727	1
Recall	BreakPoint	C20_2_2	0.264463	1
Recall	BreakPoint	C20_2_2	0.256198	1
Recall	BreakPoint	C20_2_2	0.247934	1
Recall	BreakPoint	C20_2_2	0.239669	1
Recall	BreakPoint	C20_2_2	0.231405	1
Recall	BreakPoint	C20_2_2	0.22314	1
Recall	BreakPoint	C20_2_2	0.214876	1
Recall	BreakPoint	C20_2_2	0.206612	1
Recall	BreakPoint	C20_2_2	0.198347	1
Recall	BreakPoint	C20_2_2	0.190083	1
Recall	BreakPoint	C20_2_2	0.181818	1
Recall	BreakPoint	C20_2_2	0.173554	1
Recall	BreakPoint	C20_2_2	0.165289	1
Recall	BreakPoint	C20_2_2	0.157025	1
Recall	BreakPoint	C20_2_2	0.14876	1
Recall	BreakPoint	C20_2_2	0.140496	1
Recall	BreakPoint	C20_2_2	0.132231	1
Recall	BreakPoint	C20_2_2	0.123967	1
Recall	BreakPoint	C20_2_2	0.115702	1
Recall	BreakPoint	C20_2_2	0.107438	1
Recall	BreakPoint	C20_2_2	0.0991736	1
Recall	BreakPoint	C20_2_2	0.0909091	1
Recall	BreakPoint	C20_2_2	0.0826446	1
Recall	BreakPoint	C20_2_2	0.0743802	1
Recall	BreakPoint	C20_2_2	0.0661157	1
Recall	BreakPoint	C20_2_2	0.0578512	1
Recall	BreakPoint	C20_2_2	0.0495868	1
Recall	BreakPoint	C20_2_2	0.0413223	1
Recall	BreakPoint	C20_2_2	0.0330579	1
Recall	BreakPoint	C20_2_2	0.0247934	1
Recall	BreakPoint	C20_2_2	0.0165289	1
Recall	BreakPoint	C20_2_2	0.00826446	1
Recall	BreakPoint	C20_2_2	0	1
Recall	BreakPoint	C20_15_10	1	0
Recall	BreakPoint	C20_15_10	0.991597	0
Recall	BreakPoint	C20_15_10	0.983193	0.0714286
Recall	BreakPoint	C20_15_10	0.97479	0.1
Recall	BreakPoint	C20_15_10	0.966387	0.105263
Recall	BreakPoint	C20_15_10	0.957983	0.243902
Recall	BreakPoint	C20_15_10	0.94958	0.272727
Recall	BreakPoint	C20_15_10	0.941176	0.322581
Recall	BreakPoint	C20_15_10	0.932773	0.380952
Recall	BreakPoint	C20_15_10	0.92437	0.4
Recall	BreakPoint	C20_15_10	0.915966	0.4375
Recall	BreakPoint	C20_15_10	0.907563	0.451613
Recall	BreakPoint	C20_15_10	0.89916	0.470588
Recall	BreakPoint	C20_15_10	0.890756	0.564103
Recall	BreakPoint	C20_15_10	0.882353	0.564103
Recall	BreakPoint	C20_15_10	0.87395	0.6
Recall	BreakPoint	C20_15_10	0.865546	0.6
Recall	BreakPoint	C20_15_10	0.857143	0.62963
Recall	BreakPoint	C20_15_10	0.848739	0.631579
Recall	BreakPoint	C20_15_10	0.840336	0.647059
Recall	BreakPoint	C20_15_10	0.831933	0.65
Recall	BreakPoint	C20_15_10	0.823529	0.65
Recall	BreakPoint	C20_15_10	0.815126	0.702128
Recall	BreakPoint	C20_15_10	0.806723	0.702703
Recall	BreakPoint	C20_15_10	0.798319	0.705882
Recall	BreakPoint	C20_15_10	0.789916	0.705882
Recall	BreakPoint	C20_15_10	0.781513	0.736842
Recall	BreakPoint	C20_15_10	0.773109	0.75
Recall	BreakPoint	C20_15_10	0.764706	0.75
Recall	BreakPoint	C20_15_10	0.756303	0.75
Recall	BreakPoint	C20_15_10	0.747899	0.75
Recall	BreakPoint	C20_15_10	0.739496	0.761905
Recall	BreakPoint	C20_15_10	0.731092	0.764706
Recall	BreakPoint	C20_15_10	0.722689	0.764706
Recall	BreakPoint	C20_15_10	0.714286	0.765957
Recall	BreakPoint	C20_15_10	0.705882	0.765957
Recall	BreakPoint	C20_15_10	0.697479	0.818182
Recall	BreakPoint	C20_15_10	0.689076	0.823529
Recall	BreakPoint	C20_15_10	0.680672	0.833333
Recall	BreakPoint	C20_15_10	0.672269	0.83871
Recall	BreakPoint	C20_15_10	0.663866	0.83871
Recall	BreakPoint	C20_15_10	0.655462	0.857143
Recall	BreakPoint	C20_15_10	0.647059	0.866667
Recall	BreakPoint	C20_15_10	0.638655	0.866667
Recall	BreakPoint	C20_15_10	0.630252	0.9
Recall	BreakPoint	C20_15_10	0.621849	0.9
Recall	BreakPoint	C20_15_10	0.613445	0.909091
Recall	BreakPoint	C20_15_10	0.605042	0.909091
Recall	BreakPoint	C20_15_10	0.596639	0.923077
Recall	BreakPoint	C20_15_10	0.588235	0.933333
Recall	BreakPoint	C20_15_10	0.579832	0.933333
Recall	BreakPoint	C20_15_10	0.571429	0.933333
Recall	BreakPoint	C20_15_10	0.563025	0.933333
Recall	BreakPoint	C20_15_10	0.554622	0.933333
Recall	BreakPoint	C20_15_10	0.546218	1
Recall	BreakPoint	C20_15_10	0.537815	1
Recall	BreakPoint	C20_15_10	0.529412	1
Recall	BreakPoint	C20_15_10	0.521008	1
Recall	BreakPoint	C20_15_10	0.512605	1
Recall	BreakPoint	C20_15_10	0.504202	1
Recall	BreakPoint	C20_15_10	0.495798	1
Recall	BreakPoint	C20_15_10	0.487395	1
Recall	BreakPoint	C20_15_10	0.478992	1
Recall	BreakPoint	C20_15_10	0.470588	1
Recall	BreakPoint	C20_15_10	0.462185	1
Recall	BreakPoint	C20_15_10	0.453782	1
Recall	BreakPoint	C20_15_10	0.445378	1
[truncated: 173 more rows]

## Sheet: S5b
Precision/Recall	Metric	Copy number	Percentile	Performance
Precision	Bp	C20_2_2	1	0
Precision	Bp	C20_2_2	0.987342	0
Precision	Bp	C20_2_2	0.974684	0
Precision	Bp	C20_2_2	0.962025	0.230774
Precision	Bp	C20_2_2	0.949367	0.307341
Precision	Bp	C20_2_2	0.936709	0.495222
Precision	Bp	C20_2_2	0.924051	0.590074
Precision	Bp	C20_2_2	0.911392	0.592667
Precision	Bp	C20_2_2	0.898734	0.601834
Precision	Bp	C20_2_2	0.886076	0.628605
Precision	Bp	C20_2_2	0.873418	0.691259
Precision	Bp	C20_2_2	0.860759	0.723899
Precision	Bp	C20_2_2	0.848101	0.755652
Precision	Bp	C20_2_2	0.835443	0.990715
Precision	Bp	C20_2_2	0.822785	0.995599
Precision	Bp	C20_2_2	0.810127	0.995599
Precision	Bp	C20_2_2	0.797468	0.996496
Precision	Bp	C20_2_2	0.78481	0.99785
Precision	Bp	C20_2_2	0.772152	0.998259
Precision	Bp	C20_2_2	0.759494	0.999855
Precision	Bp	C20_2_2	0.746835	0.999855
Precision	Bp	C20_2_2	0.734177	0.999939
Precision	Bp	C20_2_2	0.721519	0.999947
Precision	Bp	C20_2_2	0.708861	0.999994
Precision	Bp	C20_2_2	0.696203	1
Precision	Bp	C20_2_2	0.683544	1
Precision	Bp	C20_2_2	0.670886	1
Precision	Bp	C20_2_2	0.658228	1
Precision	Bp	C20_2_2	0.64557	1
Precision	Bp	C20_2_2	0.632911	1
Precision	Bp	C20_2_2	0.620253	1
Precision	Bp	C20_2_2	0.607595	1
Precision	Bp	C20_2_2	0.594937	1
Precision	Bp	C20_2_2	0.582278	1
Precision	Bp	C20_2_2	0.56962	1
Precision	Bp	C20_2_2	0.556962	1
Precision	Bp	C20_2_2	0.544304	1
Precision	Bp	C20_2_2	0.531646	1
Precision	Bp	C20_2_2	0.518987	1
Precision	Bp	C20_2_2	0.506329	1
Precision	Bp	C20_2_2	0.493671	1
Precision	Bp	C20_2_2	0.481013	1
Precision	Bp	C20_2_2	0.468354	1
Precision	Bp	C20_2_2	0.455696	1
Precision	Bp	C20_2_2	0.443038	1
Precision	Bp	C20_2_2	0.43038	1
Precision	Bp	C20_2_2	0.417722	1
Precision	Bp	C20_2_2	0.405063	1
Precision	Bp	C20_2_2	0.392405	1
Precision	Bp	C20_2_2	0.379747	1
Precision	Bp	C20_2_2	0.367089	1
Precision	Bp	C20_2_2	0.35443	1
Precision	Bp	C20_2_2	0.341772	1
Precision	Bp	C20_2_2	0.329114	1
Precision	Bp	C20_2_2	0.316456	1
Precision	Bp	C20_2_2	0.303797	1
Precision	Bp	C20_2_2	0.291139	1
Precision	Bp	C20_2_2	0.278481	1
Precision	Bp	C20_2_2	0.265823	1
Precision	Bp	C20_2_2	0.253165	1
Precision	Bp	C20_2_2	0.240506	1
Precision	Bp	C20_2_2	0.227848	1
Precision	Bp	C20_2_2	0.21519	1
Precision	Bp	C20_2_2	0.202532	1
Precision	Bp	C20_2_2	0.189873	1
Precision	Bp	C20_2_2	0.177215	1
Precision	Bp	C20_2_2	0.164557	1
Precision	Bp	C20_2_2	0.151899	1
Precision	Bp	C20_2_2	0.139241	1
Precision	Bp	C20_2_2	0.126582	1
Precision	Bp	C20_2_2	0.113924	1
Precision	Bp	C20_2_2	0.101266	1
Precision	Bp	C20_2_2	0.0886076	1
Precision	Bp	C20_2_2	0.0759494	1
Precision	Bp	C20_2_2	0.0632911	1
Precision	Bp	C20_2_2	0.0506329	1
Precision	Bp	C20_2_2	0.0379747	1
Precision	Bp	C20_2_2	0.0253165	1
Precision	Bp	C20_2_2	0.0126582	1
Precision	Bp	C20_2_2	0	1
Precision	Bp	C20_15_10	1	0
Precision	Bp	C20_15_10	0.987342	0
Precision	Bp	C20_15_10	0.974684	0
Precision	Bp	C20_15_10	0.962025	0.230774
Precision	Bp	C20_15_10	0.949367	0.307341
Precision	Bp	C20_15_10	0.936709	0.495222
Precision	Bp	C20_15_10	0.924051	0.590074
Precision	Bp	C20_15_10	0.911392	0.592667
Precision	Bp	C20_15_10	0.898734	0.601834
Precision	Bp	C20_15_10	0.886076	0.628605
Precision	Bp	C20_15_10	0.873418	0.691259
Precision	Bp	C20_15_10	0.860759	0.723899
Precision	Bp	C20_15_10	0.848101	0.755652
Precision	Bp	C20_15_10	0.835443	0.798929
Precision	Bp	C20_15_10	0.822785	0.990715
Precision	Bp	C20_15_10	0.810127	0.995599
Precision	Bp	C20_15_10	0.797468	0.995599
Precision	Bp	C20_15_10	0.78481	0.996496
Precision	Bp	C20_15_10	0.772152	0.99785
Precision	Bp	C20_15_10	0.759494	0.998259
Precision	Bp	C20_15_10	0.746835	0.999855
Precision	Bp	C20_15_10	0.734177	0.999855
Precision	Bp	C20_15_10	0.721519	0.999939
Precision	Bp	C20_15_10	0.708861	0.999947
Precision	Bp	C20_15_10	0.696203	0.999994
Precision	Bp	C20_15_10	0.683544	1
Precision	Bp	C20_15_10	0.670886	1
Precision	Bp	C20_15_10	0.658228	1
Precision	Bp	C20_15_10	0.64557	1
Precision	Bp	C20_15_10	0.632911	1
Precision	Bp	C20_15_10	0.620253	1
Precision	Bp	C20_15_10	0.607595	1
Precision	Bp	C20_15_10	0.594937	1
Precision	Bp	C20_15_10	0.582278	1
Precision	Bp	C20_15_10	0.56962	1
Precision	Bp	C20_15_10	0.556962	1
Precision	Bp	C20_15_10	0.544304	1
Precision	Bp	C20_15_10	0.531646	1
Precision	Bp	C20_15_10	0.518987	1
Precision	Bp	C20_15_10	0.506329	1
Precision	Bp	C20_15_10	0.493671	1
Precision	Bp	C20_15_10	0.481013	1
Precision	Bp	C20_15_10	0.468354	1
Precision	Bp	C20_15_10	0.455696	1
Precision	Bp	C20_15_10	0.443038	1
Precision	Bp	C20_15_10	0.43038	1
Precision	Bp	C20_15_10	0.417722	1
Precision	Bp	C20_15_10	0.405063	1
Precision	Bp	C20_15_10	0.392405	1
Precision	Bp	C20_15_10	0.379747	1
Precision	Bp	C20_15_10	0.367089	1
Precision	Bp	C20_15_10	0.35443	1
Precision	Bp	C20_15_10	0.341772	1
Precision	Bp	C20_15_10	0.329114	1
Precision	Bp	C20_15_10	0.316456	1
Precision	Bp	C20_15_10	0.303797	1
Precision	Bp	C20_15_10	0.291139	1
Precision	Bp	C20_15_10	0.278481	1
Precision	Bp	C20_15_10	0.265823	1
Precision	Bp	C20_15_10	0.253165	1
Precision	Bp	C20_15_10	0.240506	1
Precision	Bp	C20_15_10	0.227848	1
Precision	Bp	C20_15_10	0.21519	1
Precision	Bp	C20_15_10	0.202532	1
Precision	Bp	C20_15_10	0.189873	1
Precision	Bp	C20_15_10	0.177215	1
Precision	Bp	C20_15_10	0.164557	1
Precision	Bp	C20_15_10	0.151899	1
Precision	Bp	C20_15_10	0.139241	1
Precision	Bp	C20_15_10	0.126582	1
Precision	Bp	C20_15_10	0.113924	1
Precision	Bp	C20_15_10	0.101266	1
Precision	Bp	C20_15_10	0.0886076	1
Precision	Bp	C20_15_10	0.0759494	1
Precision	Bp	C20_15_10	0.0632911	1
Precision	Bp	C20_15_10	0.0506329	1
Precision	Bp	C20_15_10	0.0379747	1
Precision	Bp	C20_15_10	0.0253165	1
Precision	Bp	C20_15_10	0.0126582	1
Precision	Bp	C20_15_10	0	1
Precision	Bp	C20_20_20	1	0
Precision	Bp	C20_20_20	0.987342	0
Precision	Bp	C20_20_20	0.974684	0
Precision	Bp	C20_20_20	0.962025	0.230774
Precision	Bp	C20_20_20	0.949367	0.307341
Precision	Bp	C20_20_20	0.936709	0.495222
Precision	Bp	C20_20_20	0.924051	0.590074
Precision	Bp	C20_20_20	0.911392	0.592667
Precision	Bp	C20_20_20	0.898734	0.628605
Precision	Bp	C20_20_20	0.886076	0.691259
Precision	Bp	C20_20_20	0.873418	0.723899
Precision	Bp	C20_20_20	0.860759	0.746663
Precision	Bp	C20_20_20	0.848101	0.755652
Precision	Bp	C20_20_20	0.835443	0.776896
Precision	Bp	C20_20_20	0.822785	0.990715
Precision	Bp	C20_20_20	0.810127	0.995599
Precision	Bp	C20_20_20	0.797468	0.99593
Precision	Bp	C20_20_20	0.78481	0.996496
Precision	Bp	C20_20_20	0.772152	0.99785
Precision	Bp	C20_20_20	0.759494	0.998259
Precision	Bp	C20_20_20	0.746835	0.999855
Precision	Bp	C20_20_20	0.734177	0.999855
Precision	Bp	C20_20_20	0.721519	0.999939
Precision	Bp	C20_20_20	0.708861	0.999947
Precision	Bp	C20_20_20	0.696203	0.999994
Precision	Bp	C20_20_20	0.683544	1
Precision	Bp	C20_20_20	0.670886	1
Precision	Bp	C20_20_20	0.658228	1
Precision	Bp	C20_20_20	0.64557	1
Precision	Bp	C20_20_20	0.632911	1
Precision	Bp	C20_20_20	0.620253	1
Precision	Bp	C20_20_20	0.607595	1
Precision	Bp	C20_20_20	0.594937	1
Precision	Bp	C20_20_20	0.582278	1
Precision	Bp	C20_20_20	0.56962	1
Precision	Bp	C20_20_20	0.556962	1
Precision	Bp	C20_20_20	0.544304	1
Precision	Bp	C20_20_20	0.531646	1
Precision	Bp	C20_20_20	0.518987	1
Precision	Bp	C20_20_20	0.506329	1
Precision	Bp	C20_20_20	0.493671	1
Precision	Bp	C20_20_20	0.481013	1
Precision	Bp	C20_20_20	0.468354	1
Precision	Bp	C20_20_20	0.455696	1
Precision	Bp	C20_20_20	0.443038	1
Precision	Bp	C20_20_20	0.43038	1
Precision	Bp	C20_20_20	0.417722	1
Precision	Bp	C20_20_20	0.405063	1
Precision	Bp	C20_20_20	0.392405	1
Precision	Bp	C20_20_20	0.379747	1
Precision	Bp	C20_20_20	0.367089	1
Precision	Bp	C20_20_20	0.35443	1
Precision	Bp	C20_20_20	0.341772	1
Precision	Bp	C20_20_20	0.329114	1
Precision	Bp	C20_20_20	0.316456	1
Precision	Bp	C20_20_20	0.303797	1
Precision	Bp	C20_20_20	0.291139	1
Precision	Bp	C20_20_20	0.278481	1
Precision	Bp	C20_20_20	0.265823	1
Precision	Bp	C20_20_20	0.253165	1
Precision	Bp	C20_20_20	0.240506	1
Precision	Bp	C20_20_20	0.227848	1
Precision	Bp	C20_20_20	0.21519	1
Precision	Bp	C20_20_20	0.202532	1
Precision	Bp	C20_20_20	0.189873	1
Precision	Bp	C20_20_20	0.177215	1
Precision	Bp	C20_20_20	0.164557	1
Precision	Bp	C20_20_20	0.151899	1
Precision	Bp	C20_20_20	0.139241	1
Precision	Bp	C20_20_20	0.126582	1
Precision	Bp	C20_20_20	0.113924	1
Precision	Bp	C20_20_20	0.101266	1
Precision	Bp	C20_20_20	0.0886076	1
Precision	Bp	C20_20_20	0.0759494	1
Precision	Bp	C20_20_20	0.0632911	1
Precision	Bp	C20_20_20	0.0506329	1
Precision	Bp	C20_20_20	0.0379747	1
Precision	Bp	C20_20_20	0.0253165	1
Precision	Bp	C20_20_20	0.0126582	1
Precision	Bp	C20_20_20	0	1
Precision	Nseg	C20_2_2	1	0
Precision	Nseg	C20_2_2	0.987342	0
Precision	Nseg	C20_2_2	0.974684	0
Precision	Nseg	C20_2_2	0.962025	0.461538
Precision	Nseg	C20_2_2	0.949367	0.5
Precision	Nseg	C20_2_2	0.936709	0.583333
Precision	Nseg	C20_2_2	0.924051	0.615385
Precision	Nseg	C20_2_2	0.911392	0.666667
Precision	Nseg	C20_2_2	0.898734	0.684211
Precision	Nseg	C20_2_2	0.886076	0.75
Precision	Nseg	C20_2_2	0.873418	0.75
Precision	Nseg	C20_2_2	0.860759	0.8
Precision	Nseg	C20_2_2	0.848101	0.833333
Precision	Nseg	C20_2_2	0.835443	0.833333
Precision	Nseg	C20_2_2	0.822785	0.875
Precision	Nseg	C20_2_2	0.810127	0.875
Precision	Nseg	C20_2_2	0.797468	0.913043
Precision	Nseg	C20_2_2	0.78481	0.923077
Precision	Nseg	C20_2_2	0.772152	0.933333
Precision	Nseg	C20_2_2	0.759494	0.941176
Precision	Nseg	C20_2_2	0.746835	0.961538
Precision	Nseg	C20_2_2	0.734177	0.961538
Precision	Nseg	C20_2_2	0.721519	0.966667
Precision	Nseg	C20_2_2	0.708861	0.966667
Precision	Nseg	C20_2_2	0.696203	0.96875
Precision	Nseg	C20_2_2	0.683544	0.972973
Precision	Nseg	C20_2_2	0.670886	1
Precision	Nseg	C20_2_2	0.658228	1
Precision	Nseg	C20_2_2	0.64557	1
Precision	Nseg	C20_2_2	0.632911	1
Precision	Nseg	C20_2_2	0.620253	1
Precision	Nseg	C20_2_2	0.607595	1
Precision	Nseg	C20_2_2	0.594937	1
Precision	Nseg	C20_2_2	0.582278	1
Precision	Nseg	C20_2_2	0.56962	1
Precision	Nseg	C20_2_2	0.556962	1
Precision	Nseg	C20_2_2	0.544304	1
Precision	Nseg	C20_2_2	0.531646	1
Precision	Nseg	C20_2_2	0.518987	1
Precision	Nseg	C20_2_2	0.506329	1
Precision	Nseg	C20_2_2	0.493671	1
Precision	Nseg	C20_2_2	0.481013	1
Precision	Nseg	C20_2_2	0.468354	1
Precision	Nseg	C20_2_2	0.455696	1
Precision	Nseg	C20_2_2	0.443038	1
Precision	Nseg	C20_2_2	0.43038	1
Precision	Nseg	C20_2_2	0.417722	1
Precision	Nseg	C20_2_2	0.405063	1
Precision	Nseg	C20_2_2	0.392405	1
Precision	Nseg	C20_2_2	0.379747	1
Precision	Nseg	C20_2_2	0.367089	1
Precision	Nseg	C20_2_2	0.35443	1
Precision	Nseg	C20_2_2	0.341772	1
Precision	Nseg	C20_2_2	0.329114	1
Precision	Nseg	C20_2_2	0.316456	1
Precision	Nseg	C20_2_2	0.303797	1
Precision	Nseg	C20_2_2	0.291139	1
Precision	Nseg	C20_2_2	0.278481	1
Precision	Nseg	C20_2_2	0.265823	1
Precision	Nseg	C20_2_2	0.253165	1
Precision	Nseg	C20_2_2	0.240506	1
Precision	Nseg	C20_2_2	0.227848	1
Precision	Nseg	C20_2_2	0.21519	1
Precision	Nseg	C20_2_2	0.202532	1
Precision	Nseg	C20_2_2	0.189873	1
Precision	Nseg	C20_2_2	0.177215	1
Precision	Nseg	C20_2_2	0.164557	1
Precision	Nseg	C20_2_2	0.151899	1
Precision	Nseg	C20_2_2	0.139241	1
Precision	Nseg	C20_2_2	0.126582	1
Precision	Nseg	C20_2_2	0.113924	1
Precision	Nseg	C20_2_2	0.101266	1
Precision	Nseg	C20_2_2	0.0886076	1
Precision	Nseg	C20_2_2	0.0759494	1
Precision	Nseg	C20_2_2	0.0632911	1
Precision	Nseg	C20_2_2	0.0506329	1
Precision	Nseg	C20_2_2	0.0379747	1
Precision	Nseg	C20_2_2	0.0253165	1
Precision	Nseg	C20_2_2	0.0126582	1
Precision	Nseg	C20_2_2	0	1
Precision	Nseg	C20_15_10	1	0
Precision	Nseg	C20_15_10	0.987342	0
Precision	Nseg	C20_15_10	0.974684	0
Precision	Nseg	C20_15_10	0.962025	0.461538
Precision	Nseg	C20_15_10	0.949367	0.5
Precision	Nseg	C20_15_10	0.936709	0.583333
Precision	Nseg	C20_15_10	0.924051	0.6
Precision	Nseg	C20_15_10	0.911392	0.615385
Precision	Nseg	C20_15_10	0.898734	0.666667
Precision	Nseg	C20_15_10	0.886076	0.684211
Precision	Nseg	C20_15_10	0.873418	0.75
Precision	Nseg	C20_15_10	0.860759	0.75
Precision	Nseg	C20_15_10	0.848101	0.8
Precision	Nseg	C20_15_10	0.835443	0.833333
Precision	Nseg	C20_15_10	0.822785	0.833333
Precision	Nseg	C20_15_10	0.810127	0.875
Precision	Nseg	C20_15_10	0.797468	0.875
Precision	Nseg	C20_15_10	0.78481	0.913043
Precision	Nseg	C20_15_10	0.772152	0.923077
Precision	Nseg	C20_15_10	0.759494	0.933333
Precision	Nseg	C20_15_10	0.746835	0.941176
Precision	Nseg	C20_15_10	0.734177	0.961538
Precision	Nseg	C20_15_10	0.721519	0.961538
Precision	Nseg	C20_15_10	0.708861	0.966667
Precision	Nseg	C20_15_10	0.696203	0.966667
Precision	Nseg	C20_15_10	0.683544	0.972973
Precision	Nseg	C20_15_10	0.670886	1
Precision	Nseg	C20_15_10	0.658228	1
Precision	Nseg	C20_15_10	0.64557	1
Precision	Nseg	C20_15_10	0.632911	1
Precision	Nseg	C20_15_10	0.620253	1
Precision	Nseg	C20_15_10	0.607595	1
Precision	Nseg	C20_15_10	0.594937	1
Precision	Nseg	C20_15_10	0.582278	1
Precision	Nseg	C20_15_10	0.56962	1
Precision	Nseg	C20_15_10	0.556962	1
Precision	Nseg	C20_15_10	0.544304	1
Precision	Nseg	C20_15_10	0.531646	1
Precision	Nseg	C20_15_10	0.518987	1
Precision	Nseg	C20_15_10	0.506329	1
Precision	Nseg	C20_15_10	0.493671	1
Precision	Nseg	C20_15_10	0.481013	1
Precision	Nseg	C20_15_10	0.468354	1
Precision	Nseg	C20_15_10	0.455696	1
Precision	Nseg	C20_15_10	0.443038	1
Precision	Nseg	C20_15_10	0.43038	1
Precision	Nseg	C20_15_10	0.417722	1
Precision	Nseg	C20_15_10	0.405063	1
Precision	Nseg	C20_15_10	0.392405	1
Precision	Nseg	C20_15_10	0.379747	1
Precision	Nseg	C20_15_10	0.367089	1
Precision	Nseg	C20_15_10	0.35443	1
Precision	Nseg	C20_15_10	0.341772	1
Precision	Nseg	C20_15_10	0.329114	1
Precision	Nseg	C20_15_10	0.316456	1
Precision	Nseg	C20_15_10	0.303797	1
Precision	Nseg	C20_15_10	0.291139	1
Precision	Nseg	C20_15_10	0.278481	1
Precision	Nseg	C20_15_10	0.265823	1
Precision	Nseg	C20_15_10	0.253165	1
Precision	Nseg	C20_15_10	0.240506	1
Precision	Nseg	C20_15_10	0.227848	1
Precision	Nseg	C20_15_10	0.21519	1
Precision	Nseg	C20_15_10	0.202532	1
Precision	Nseg	C20_15_10	0.189873	1
Precision	Nseg	C20_15_10	0.177215	1
Precision	Nseg	C20_15_10	0.164557	1
Precision	Nseg	C20_15_10	0.151899	1
Precision	Nseg	C20_15_10	0.139241	1
Precision	Nseg	C20_15_10	0.126582	1
Precision	Nseg	C20_15_10	0.113924	1
Precision	Nseg	C20_15_10	0.101266	1
Precision	Nseg	C20_15_10	0.0886076	1
Precision	Nseg	C20_15_10	0.0759494	1
Precision	Nseg	C20_15_10	0.0632911	1
Precision	Nseg	C20_15_10	0.0506329	1
Precision	Nseg	C20_15_10	0.0379747	1
Precision	Nseg	C20_15_10	0.0253165	1
Precision	Nseg	C20_15_10	0.0126582	1
Precision	Nseg	C20_15_10	0	1
Precision	Nseg	C20_20_20	1	0
Precision	Nseg	C20_20_20	0.987342	0
Precision	Nseg	C20_20_20	0.974684	0
Precision	Nseg	C20_20_20	0.962025	0.461538
Precision	Nseg	C20_20_20	0.949367	0.5
Precision	Nseg	C20_20_20	0.936709	0.588235
Precision	Nseg	C20_20_20	0.924051	0.615385
Precision	Nseg	C20_20_20	0.911392	0.655172
Precision	Nseg	C20_20_20	0.898734	0.666667
Precision	Nseg	C20_20_20	0.886076	0.684211
Precision	Nseg	C20_20_20	0.873418	0.75
Precision	Nseg	C20_20_20	0.860759	0.75
Precision	Nseg	C20_20_20	0.848101	0.8
Precision	Nseg	C20_20_20	0.835443	0.833333
Precision	Nseg	C20_20_20	0.822785	0.833333
Precision	Nseg	C20_20_20	0.810127	0.875
Precision	Nseg	C20_20_20	0.797468	0.875
Precision	Nseg	C20_20_20	0.78481	0.913043
Precision	Nseg	C20_20_20	0.772152	0.923077
Precision	Nseg	C20_20_20	0.759494	0.9375
Precision	Nseg	C20_20_20	0.746835	0.941176
Precision	Nseg	C20_20_20	0.734177	0.961538
Precision	Nseg	C20_20_20	0.721519	0.965517
Precision	Nseg	C20_20_20	0.708861	0.966667
Precision	Nseg	C20_20_20	0.696203	0.966667
Precision	Nseg	C20_20_20	0.683544	0.972973
Precision	Nseg	C20_20_20	0.670886	1
Precision	Nseg	C20_20_20	0.658228	1
Precision	Nseg	C20_20_20	0.64557	1
Precision	Nseg	C20_20_20	0.632911	1
Precision	Nseg	C20_20_20	0.620253	1
Precision	Nseg	C20_20_20	0.607595	1
Precision	Nseg	C20_20_20	0.594937	1
Precision	Nseg	C20_20_20	0.582278	1
Precision	Nseg	C20_20_20	0.56962	1
Precision	Nseg	C20_20_20	0.556962	1
Precision	Nseg	C20_20_20	0.544304	1
Precision	Nseg	C20_20_20	0.531646	1
Precision	Nseg	C20_20_20	0.518987	1
Precision	Nseg	C20_20_20	0.506329	1
Precision	Nseg	C20_20_20	0.493671	1
Precision	Nseg	C20_20_20	0.481013	1
Precision	Nseg	C20_20_20	0.468354	1
Precision	Nseg	C20_20_20	0.455696	1
Precision	Nseg	C20_20_20	0.443038	1
Precision	Nseg	C20_20_20	0.43038	1
Precision	Nseg	C20_20_20	0.417722	1
Precision	Nseg	C20_20_20	0.405063	1
Precision	Nseg	C20_20_20	0.392405	1
Precision	Nseg	C20_20_20	0.379747	1
Precision	Nseg	C20_20_20	0.367089	1
Precision	Nseg	C20_20_20	0.35443	1
Precision	Nseg	C20_20_20	0.341772	1
Precision	Nseg	C20_20_20	0.329114	1
Precision	Nseg	C20_20_20	0.316456	1
Precision	Nseg	C20_20_20	0.303797	1
Precision	Nseg	C20_20_20	0.291139	1
Precision	Nseg	C20_20_20	0.278481	1
Precision	Nseg	C20_20_20	0.265823	1
Precision	Nseg	C20_20_20	0.253165	1
Precision	Nseg	C20_20_20	0.240506	1
Precision	Nseg	C20_20_20	0.227848	1
Precision	Nseg	C20_20_20	0.21519	1
Precision	Nseg	C20_20_20	0.202532	1
Precision	Nseg	C20_20_20	0.189873	1
Precision	Nseg	C20_20_20	0.177215	1
Precision	Nseg	C20_20_20	0.164557	1
Precision	Nseg	C20_20_20	0.151899	1
Precision	Nseg	C20_20_20	0.139241	1
Precision	Nseg	C20_20_20	0.126582	1
Precision	Nseg	C20_20_20	0.113924	1
Precision	Nseg	C20_20_20	0.101266	1
Precision	Nseg	C20_20_20	0.0886076	1
Precision	Nseg	C20_20_20	0.0759494	1
Precision	Nseg	C20_20_20	0.0632911	1
Precision	Nseg	C20_20_20	0.0506329	1
Precision	Nseg	C20_20_20	0.0379747	1
Precision	Nseg	C20_20_20	0.0253165	1
Precision	Nseg	C20_20_20	0.0126582	1
Precision	Nseg	C20_20_20	0	1
Precision	BreakPoint	C20_2_2	1	0
Precision	BreakPoint	C20_2_2	0.987342	0
Precision	BreakPoint	C20_2_2	0.974684	0
Precision	BreakPoint	C20_2_2	0.962025	0.25
Precision	BreakPoint	C20_2_2	0.949367	0.3
Precision	BreakPoint	C20_2_2	0.936709	0.307692
Precision	BreakPoint	C20_2_2	0.924051	0.333333
Precision	BreakPoint	C20_2_2	0.911392	0.333333
Precision	BreakPoint	C20_2_2	0.898734	0.363636
Precision	BreakPoint	C20_2_2	0.886076	0.45
Precision	BreakPoint	C20_2_2	0.873418	0.47619
Precision	BreakPoint	C20_2_2	0.860759	0.5
Precision	BreakPoint	C20_2_2	0.848101	0.5
Precision	BreakPoint	C20_2_2	0.835443	0.5
Precision	BreakPoint	C20_2_2	0.822785	0.5
Precision	BreakPoint	C20_2_2	0.810127	0.5
Precision	BreakPoint	C20_2_2	0.797468	0.525
Precision	BreakPoint	C20_2_2	0.78481	0.555556
Precision	BreakPoint	C20_2_2	0.772152	0.555556
Precision	BreakPoint	C20_2_2	0.759494	0.565217
Precision	BreakPoint	C20_2_2	0.746835	0.578947
Precision	BreakPoint	C20_2_2	0.734177	0.583333
Precision	BreakPoint	C20_2_2	0.721519	0.583333
Precision	BreakPoint	C20_2_2	0.708861	0.590909
Precision	BreakPoint	C20_2_2	0.696203	0.636364
Precision	BreakPoint	C20_2_2	0.683544	0.636364
Precision	BreakPoint	C20_2_2	0.670886	0.666667
Precision	BreakPoint	C20_2_2	0.658228	0.666667
Precision	BreakPoint	C20_2_2	0.64557	0.666667
Precision	BreakPoint	C20_2_2	0.632911	0.666667
Precision	BreakPoint	C20_2_2	0.620253	0.681818
Precision	BreakPoint	C20_2_2	0.607595	0.6875
Precision	BreakPoint	C20_2_2	0.594937	0.75
Precision	BreakPoint	C20_2_2	0.582278	0.761905
Precision	BreakPoint	C20_2_2	0.56962	0.772727
Precision	BreakPoint	C20_2_2	0.556962	0.777778
Precision	BreakPoint	C20_2_2	0.544304	0.785714
Precision	BreakPoint	C20_2_2	0.531646	0.794118
Precision	BreakPoint	C20_2_2	0.518987	0.8
Precision	BreakPoint	C20_2_2	0.506329	0.8
Precision	BreakPoint	C20_2_2	0.493671	0.8
Precision	BreakPoint	C20_2_2	0.481013	0.823529
Precision	BreakPoint	C20_2_2	0.468354	0.827586
Precision	BreakPoint	C20_2_2	0.455696	0.833333
Precision	BreakPoint	C20_2_2	0.443038	0.857143
Precision	BreakPoint	C20_2_2	0.43038	0.857143
Precision	BreakPoint	C20_2_2	0.417722	0.857143
Precision	BreakPoint	C20_2_2	0.405063	0.863636
Precision	BreakPoint	C20_2_2	0.392405	0.866667
Precision	BreakPoint	C20_2_2	0.379747	0.875
Precision	BreakPoint	C20_2_2	0.367089	0.878788
Precision	BreakPoint	C20_2_2	0.35443	0.88
Precision	BreakPoint	C20_2_2	0.341772	0.88
Precision	BreakPoint	C20_2_2	0.329114	0.888889
Precision	BreakPoint	C20_2_2	0.316456	0.9
Precision	BreakPoint	C20_2_2	0.303797	0.909091
Precision	BreakPoint	C20_2_2	0.291139	0.909091
Precision	BreakPoint	C20_2_2	0.278481	0.916667
Precision	BreakPoint	C20_2_2	0.265823	0.928571
Precision	BreakPoint	C20_2_2	0.253165	0.928571
Precision	BreakPoint	C20_2_2	0.240506	0.9375
Precision	BreakPoint	C20_2_2	0.227848	0.944444
Precision	BreakPoint	C20_2_2	0.21519	0.964286
Precision	BreakPoint	C20_2_2	0.202532	0.965517
Precision	BreakPoint	C20_2_2	0.189873	1
Precision	BreakPoint	C20_2_2	0.177215	1
Precision	BreakPoint	C20_2_2	0.164557	1
Precision	BreakPoint	C20_2_2	0.151899	1
Precision	BreakPoint	C20_2_2	0.139241	1
Precision	BreakPoint	C20_2_2	0.126582	1
Precision	BreakPoint	C20_2_2	0.113924	1
Precision	BreakPoint	C20_2_2	0.101266	1
Precision	BreakPoint	C20_2_2	0.0886076	1
Precision	BreakPoint	C20_2_2	0.0759494	1
Precision	BreakPoint	C20_2_2	0.0632911	1
Precision	BreakPoint	C20_2_2	0.0506329	1
Precision	BreakPoint	C20_2_2	0.0379747	1
Precision	BreakPoint	C20_2_2	0.0253165	1
Precision	BreakPoint	C20_2_2	0.0126582	1
Precision	BreakPoint	C20_2_2	0	1
Precision	BreakPoint	C20_15_10	1	0
Precision	BreakPoint	C20_15_10	0.987342	0
Precision	BreakPoint	C20_15_10	0.974684	0
Precision	BreakPoint	C20_15_10	0.962025	0.25
Precision	BreakPoint	C20_15_10	0.949367	0.3
Precision	BreakPoint	C20_15_10	0.936709	0.307692
Precision	BreakPoint	C20_15_10	0.924051	0.333333
Precision	BreakPoint	C20_15_10	0.911392	0.363636
Precision	BreakPoint	C20_15_10	0.898734	0.45
Precision	BreakPoint	C20_15_10	0.886076	0.47619
Precision	BreakPoint	C20_15_10	0.873418	0.5
Precision	BreakPoint	C20_15_10	0.860759	0.5
Precision	BreakPoint	C20_15_10	0.848101	0.5
Precision	BreakPoint	C20_15_10	0.835443	0.5
Precision	BreakPoint	C20_15_10	0.822785	0.5
Precision	BreakPoint	C20_15_10	0.810127	0.525
Precision	BreakPoint	C20_15_10	0.797468	0.533333
Precision	BreakPoint	C20_15_10	0.78481	0.555556
Precision	BreakPoint	C20_15_10	0.772152	0.555556
Precision	BreakPoint	C20_15_10	0.759494	0.565217
Precision	BreakPoint	C20_15_10	0.746835	0.578947
Precision	BreakPoint	C20_15_10	0.734177	0.583333
Precision	BreakPoint	C20_15_10	0.721519	0.583333
Precision	BreakPoint	C20_15_10	0.708861	0.590909
Precision	BreakPoint	C20_15_10	0.696203	0.636364
Precision	BreakPoint	C20_15_10	0.683544	0.636364
Precision	BreakPoint	C20_15_10	0.670886	0.666667
Precision	BreakPoint	C20_15_10	0.658228	0.666667
Precision	BreakPoint	C20_15_10	0.64557	0.666667
Precision	BreakPoint	C20_15_10	0.632911	0.666667
Precision	BreakPoint	C20_15_10	0.620253	0.681818
Precision	BreakPoint	C20_15_10	0.607595	0.6875
Precision	BreakPoint	C20_15_10	0.594937	0.75
Precision	BreakPoint	C20_15_10	0.582278	0.761905
Precision	BreakPoint	C20_15_10	0.56962	0.772727
Precision	BreakPoint	C20_15_10	0.556962	0.777778
Precision	BreakPoint	C20_15_10	0.544304	0.785714
Precision	BreakPoint	C20_15_10	0.531646	0.794118
Precision	BreakPoint	C20_15_10	0.518987	0.8
Precision	BreakPoint	C20_15_10	0.506329	0.8
Precision	BreakPoint	C20_15_10	0.493671	0.8
Precision	BreakPoint	C20_15_10	0.481013	0.818182
Precision	BreakPoint	C20_15_10	0.468354	0.823529
Precision	BreakPoint	C20_15_10	0.455696	0.827586
Precision	BreakPoint	C20_15_10	0.443038	0.833333
Precision	BreakPoint	C20_15_10	0.43038	0.857143
Precision	BreakPoint	C20_15_10	0.417722	0.857143
Precision	BreakPoint	C20_15_10	0.405063	0.857143
Precision	BreakPoint	C20_15_10	0.392405	0.863636
Precision	BreakPoint	C20_15_10	0.379747	0.866667
Precision	BreakPoint	C20_15_10	0.367089	0.875
Precision	BreakPoint	C20_15_10	0.35443	0.88
Precision	BreakPoint	C20_15_10	0.341772	0.88
Precision	BreakPoint	C20_15_10	0.329114	0.888889
Precision	BreakPoint	C20_15_10	0.316456	0.9
Precision	BreakPoint	C20_15_10	0.303797	0.909091
Precision	BreakPoint	C20_15_10	0.291139	0.909091
Precision	BreakPoint	C20_15_10	0.278481	0.916667
Precision	BreakPoint	C20_15_10	0.265823	0.923077
Precision	BreakPoint	C20_15_10	0.253165	0.9375
Precision	BreakPoint	C20_15_10	0.240506	0.944444
Precision	BreakPoint	C20_15_10	0.227848	0.964286
Precision	BreakPoint	C20_15_10	0.21519	0.965517
Precision	BreakPoint	C20_15_10	0.202532	1
Precision	BreakPoint	C20_15_10	0.189873	1
Precision	BreakPoint	C20_15_10	0.177215	1
Precision	BreakPoint	C20_15_10	0.164557	1
Precision	BreakPoint	C20_15_10	0.151899	1
Precision	BreakPoint	C20_15_10	0.139241	1
Precision	BreakPoint	C20_15_10	0.126582	1
Precision	BreakPoint	C20_15_10	0.113924	1
Precision	BreakPoint	C20_15_10	0.101266	1
Precision	BreakPoint	C20_15_10	0.0886076	1
Precision	BreakPoint	C20_15_10	0.0759494	1
Precision	BreakPoint	C20_15_10	0.0632911	1
Precision	BreakPoint	C20_15_10	0.0506329	1
Precision	BreakPoint	C20_15_10	0.0379747	1
Precision	BreakPoint	C20_15_10	0.0253165	1
Precision	BreakPoint	C20_15_10	0.0126582	1
Precision	BreakPoint	C20_15_10	0	1
Precision	BreakPoint	C20_20_20	1	0
Precision	BreakPoint	C20_20_20	0.987342	0
Precision	BreakPoint	C20_20_20	0.974684	0
Precision	BreakPoint	C20_20_20	0.962025	0.25
Precision	BreakPoint	C20_20_20	0.949367	0.3
Precision	BreakPoint	C20_20_20	0.936709	0.307692
Precision	BreakPoint	C20_20_20	0.924051	0.333333
Precision	BreakPoint	C20_20_20	0.911392	0.363636
Precision	BreakPoint	C20_20_20	0.898734	0.444444
Precision	BreakPoint	C20_20_20	0.886076	0.45
Precision	BreakPoint	C20_20_20	0.873418	0.45
Precision	BreakPoint	C20_20_20	0.860759	0.5
Precision	BreakPoint	C20_20_20	0.848101	0.5
Precision	BreakPoint	C20_20_20	0.835443	0.5
Precision	BreakPoint	C20_20_20	0.822785	0.5
Precision	BreakPoint	C20_20_20	0.810127	0.5
Precision	BreakPoint	C20_20_20	0.797468	0.525
Precision	BreakPoint	C20_20_20	0.78481	0.555556
Precision	BreakPoint	C20_20_20	0.772152	0.555556
Precision	BreakPoint	C20_20_20	0.759494	0.565217
Precision	BreakPoint	C20_20_20	0.746835	0.578947
Precision	BreakPoint	C20_20_20	0.734177	0.583333
Precision	BreakPoint	C20_20_20	0.721519	0.583333
Precision	BreakPoint	C20_20_20	0.708861	0.608696
Precision	BreakPoint	C20_20_20	0.696203	0.636364
Precision	BreakPoint	C20_20_20	0.683544	0.636364
Precision	BreakPoint	C20_20_20	0.670886	0.666667
Precision	BreakPoint	C20_20_20	0.658228	0.666667
Precision	BreakPoint	C20_20_20	0.64557	0.666667
Precision	BreakPoint	C20_20_20	0.632911	0.666667
Precision	BreakPoint	C20_20_20	0.620253	0.681818
Precision	BreakPoint	C20_20_20	0.607595	0.6875
Precision	BreakPoint	C20_20_20	0.594937	0.75
Precision	BreakPoint	C20_20_20	0.582278	0.761905
Precision	BreakPoint	C20_20_20	0.56962	0.772727
Precision	BreakPoint	C20_20_20	0.556962	0.777778
Precision	BreakPoint	C20_20_20	0.544304	0.785714
Precision	BreakPoint	C20_20_20	0.531646	0.794118
Precision	BreakPoint	C20_20_20	0.518987	0.8
Precision	BreakPoint	C20_20_20	0.506329	0.8
Precision	BreakPoint	C20_20_20	0.493671	0.8
Precision	BreakPoint	C20_20_20	0.481013	0.8
Precision	BreakPoint	C20_20_20	0.468354	0.823529
Precision	BreakPoint	C20_20_20	0.455696	0.827586
Precision	BreakPoint	C20_20_20	0.443038	0.833333
Precision	BreakPoint	C20_20_20	0.43038	0.857143
Precision	BreakPoint	C20_20_20	0.417722	0.857143
Precision	BreakPoint	C20_20_20	0.405063	0.857143
Precision	BreakPoint	C20_20_20	0.392405	0.863636
Precision	BreakPoint	C20_20_20	0.379747	0.866667
Precision	BreakPoint	C20_20_20	0.367089	0.875
Precision	BreakPoint	C20_20_20	0.35443	0.88
Precision	BreakPoint	C20_20_20	0.341772	0.888889
Precision	BreakPoint	C20_20_20	0.329114	0.9
Precision	BreakPoint	C20_20_20	0.316456	0.909091
Precision	BreakPoint	C20_20_20	0.303797	0.909091
Precision	BreakPoint	C20_20_20	0.291139	0.916667
Precision	BreakPoint	C20_20_20	0.278481	0.923077
Precision	BreakPoint	C20_20_20	0.265823	0.928571
Precision	BreakPoint	C20_20_20	0.253165	0.928571
Precision	BreakPoint	C20_20_20	0.240506	0.9375
Precision	BreakPoint	C20_20_20	0.227848	0.944444
Precision	BreakPoint	C20_20_20	0.21519	0.964286
Precision	BreakPoint	C20_20_20	0.202532	0.965517
Precision	BreakPoint	C20_20_20	0.189873	1
Precision	BreakPoint	C20_20_20	0.177215	1
Precision	BreakPoint	C20_20_20	0.164557	1
Precision	BreakPoint	C20_20_20	0.151899	1
Precision	BreakPoint	C20_20_20	0.139241	1
Precision	BreakPoint	C20_20_20	0.126582	1
Precision	BreakPoint	C20_20_20	0.113924	1
Precision	BreakPoint	C20_20_20	0.101266	1
Precision	BreakPoint	C20_20_20	0.0886076	1
Precision	BreakPoint	C20_20_20	0.0759494	1
Precision	BreakPoint	C20_20_20	0.0632911	1
Precision	BreakPoint	C20_20_20	0.0506329	1
Precision	BreakPoint	C20_20_20	0.0379747	1
Precision	BreakPoint	C20_20_20	0.0253165	1
Precision	BreakPoint	C20_20_20	0.0126582	1
Precision	BreakPoint	C20_20_20	0	1
Recall	Bp	C20_2_2	1	0
Recall	Bp	C20_2_2	0.987342	0
Recall	Bp	C20_2_2	0.974684	0
Recall	Bp	C20_2_2	0.962025	0.515918
Recall	Bp	C20_2_2	0.949367	0.529388
Recall	Bp	C20_2_2	0.936709	0.529388
Recall	Bp	C20_2_2	0.924051	0.52939
Recall	Bp	C20_2_2	0.911392	0.550998
Recall	Bp	C20_2_2	0.898734	0.550998
Recall	Bp	C20_2_2	0.886076	0.640097
Recall	Bp	C20_2_2	0.873418	0.657695
Recall	Bp	C20_2_2	0.860759	0.657695
Recall	Bp	C20_2_2	0.848101	0.751237
Recall	Bp	C20_2_2	0.835443	0.796642
Recall	Bp	C20_2_2	0.822785	0.835468
Recall	Bp	C20_2_2	0.810127	0.835468
Recall	Bp	C20_2_2	0.797468	0.839423
Recall	Bp	C20_2_2	0.78481	0.848995
Recall	Bp	C20_2_2	0.772152	0.851022
Recall	Bp	C20_2_2	0.759494	0.851382
Recall	Bp	C20_2_2	0.746835	0.852427
Recall	Bp	C20_2_2	0.734177	0.854826
Recall	Bp	C20_2_2	0.721519	0.855913
Recall	Bp	C20_2_2	0.708861	0.885103
Recall	Bp	C20_2_2	0.696203	0.896719
Recall	Bp	C20_2_2	0.683544	0.906649
Recall	Bp	C20_2_2	0.670886	0.915139
Recall	Bp	C20_2_2	0.658228	0.91966
Recall	Bp	C20_2_2	0.64557	0.929321
Recall	Bp	C20_2_2	0.632911	0.943808
Recall	Bp	C20_2_2	0.620253	0.947533
Recall	Bp	C20_2_2	0.607595	0.950103
Recall	Bp	C20_2_2	0.594937	0.952321
Recall	Bp	C20_2_2	0.582278	0.95493
Recall	Bp	C20_2_2	0.56962	0.963253
Recall	Bp	C20_2_2	0.556962	0.979228
Recall	Bp	C20_2_2	0.544304	0.98097
Recall	Bp	C20_2_2	0.531646	0.988456
Recall	Bp	C20_2_2	0.518987	0.994261
Recall	Bp	C20_2_2	0.506329	0.997566
Recall	Bp	C20_2_2	0.493671	0.998259
Recall	Bp	C20_2_2	0.481013	0.998487
Recall	Bp	C20_2_2	0.468354	0.999259
Recall	Bp	C20_2_2	0.455696	0.999754
Recall	Bp	C20_2_2	0.443038	0.999952
Recall	Bp	C20_2_2	0.43038	1
Recall	Bp	C20_2_2	0.417722	1
Recall	Bp	C20_2_2	0.405063	1
Recall	Bp	C20_2_2	0.392405	1
Recall	Bp	C20_2_2	0.379747	1
Recall	Bp	C20_2_2	0.367089	1
Recall	Bp	C20_2_2	0.35443	1
Recall	Bp	C20_2_2	0.341772	1
Recall	Bp	C20_2_2	0.329114	1
Recall	Bp	C20_2_2	0.316456	1
Recall	Bp	C20_2_2	0.303797	1
Recall	Bp	C20_2_2	0.291139	1
Recall	Bp	C20_2_2	0.278481	1
Recall	Bp	C20_2_2	0.265823	1
Recall	Bp	C20_2_2	0.253165	1
Recall	Bp	C20_2_2	0.240506	1
Recall	Bp	C20_2_2	0.227848	1
Recall	Bp	C20_2_2	0.21519	1
Recall	Bp	C20_2_2	0.202532	1
Recall	Bp	C20_2_2	0.189873	1
Recall	Bp	C20_2_2	0.177215	1
Recall	Bp	C20_2_2	0.164557	1
Recall	Bp	C20_2_2	0.151899	1
Recall	Bp	C20_2_2	0.139241	1
Recall	Bp	C20_2_2	0.126582	1
Recall	Bp	C20_2_2	0.113924	1
Recall	Bp	C20_2_2	0.101266	1
Recall	Bp	C20_2_2	0.0886076	1
Recall	Bp	C20_2_2	0.0759494	1
Recall	Bp	C20_2_2	0.0632911	1
Recall	Bp	C20_2_2	0.0506329	1
Recall	Bp	C20_2_2	0.0379747	1
Recall	Bp	C20_2_2	0.0253165	1
Recall	Bp	C20_2_2	0.0126582	1
Recall	Bp	C20_2_2	0	1
Recall	Bp	C20_15_10	1	0
Recall	Bp	C20_15_10	0.987342	0
Recall	Bp	C20_15_10	0.974684	0
Recall	Bp	C20_15_10	0.962025	0.505284
Recall	Bp	C20_15_10	0.949367	0.515918
Recall	Bp	C20_15_10	0.936709	0.52939
Recall	Bp	C20_15_10	0.924051	0.550998
Recall	Bp	C20_15_10	0.911392	0.550998
Recall	Bp	C20_15_10	0.898734	0.603684
Recall	Bp	C20_15_10	0.886076	0.640097
Recall	Bp	C20_15_10	0.873418	0.657695
Recall	Bp	C20_15_10	0.860759	0.657695
Recall	Bp	C20_15_10	0.848101	0.796642
Recall	Bp	C20_15_10	0.835443	0.801949
Recall	Bp	C20_15_10	0.822785	0.835468
Recall	Bp	C20_15_10	0.810127	0.835468
Recall	Bp	C20_15_10	0.797468	0.839423
Recall	Bp	C20_15_10	0.78481	0.848995
Recall	Bp	C20_15_10	0.772152	0.851022
Recall	Bp	C20_15_10	0.759494	0.851382
Recall	Bp	C20_15_10	0.746835	0.852427
Recall	Bp	C20_15_10	0.734177	0.854826
Recall	Bp	C20_15_10	0.721519	0.855913
Recall	Bp	C20_15_10	0.708861	0.885103
Recall	Bp	C20_15_10	0.696203	0.896719
Recall	Bp	C20_15_10	0.683544	0.906649
Recall	Bp	C20_15_10	0.670886	0.915139
Recall	Bp	C20_15_10	0.658228	0.91966
Recall	Bp	C20_15_10	0.64557	0.929321
Recall	Bp	C20_15_10	0.632911	0.938547
Recall	Bp	C20_15_10	0.620253	0.943808
Recall	Bp	C20_15_10	0.607595	0.947533
Recall	Bp	C20_15_10	0.594937	0.950103
Recall	Bp	C20_15_10	0.582278	0.952321
Recall	Bp	C20_15_10	0.56962	0.95493
Recall	Bp	C20_15_10	0.556962	0.963253
Recall	Bp	C20_15_10	0.544304	0.979228
Recall	Bp	C20_15_10	0.531646	0.98097
Recall	Bp	C20_15_10	0.518987	0.988456
Recall	Bp	C20_15_10	0.506329	0.994261
Recall	Bp	C20_15_10	0.493671	0.998259
Recall	Bp	C20_15_10	0.481013	0.998487
Recall	Bp	C20_15_10	0.468354	0.999259
Recall	Bp	C20_15_10	0.455696	0.999754
Recall	Bp	C20_15_10	0.443038	0.999952
Recall	Bp	C20_15_10	0.43038	1
Recall	Bp	C20_15_10	0.417722	1
Recall	Bp	C20_15_10	0.405063	1
Recall	Bp	C20_15_10	0.392405	1
Recall	Bp	C20_15_10	0.379747	1
Recall	Bp	C20_15_10	0.367089	1
Recall	Bp	C20_15_10	0.35443	1
Recall	Bp	C20_15_10	0.341772	1
Recall	Bp	C20_15_10	0.329114	1
Recall	Bp	C20_15_10	0.316456	1
Recall	Bp	C20_15_10	0.303797	1
Recall	Bp	C20_15_10	0.291139	1
Recall	Bp	C20_15_10	0.278481	1
Recall	Bp	C20_15_10	0.265823	1
Recall	Bp	C20_15_10	0.253165	1
Recall	Bp	C20_15_10	0.240506	1
Recall	Bp	C20_15_10	0.227848	1
Recall	Bp	C20_15_10	0.21519	1
Recall	Bp	C20_15_10	0.202532	1
Recall	Bp	C20_15_10	0.189873	1
Recall	Bp	C20_15_10	0.177215	1
Recall	Bp	C20_15_10	0.164557	1
Recall	Bp	C20_15_10	0.151899	1
Recall	Bp	C20_15_10	0.139241	1
Recall	Bp	C20_15_10	0.126582	1
Recall	Bp	C20_15_10	0.113924	1
Recall	Bp	C20_15_10	0.101266	1
Recall	Bp	C20_15_10	0.0886076	1
Recall	Bp	C20_15_10	0.0759494	1
Recall	Bp	C20_15_10	0.0632911	1
Recall	Bp	C20_15_10	0.0506329	1
Recall	Bp	C20_15_10	0.0379747	1
Recall	Bp	C20_15_10	0.0253165	1
Recall	Bp	C20_15_10	0.0126582	1
Recall	Bp	C20_15_10	0	1
Recall	Bp	C20_20_20	1	0
Recall	Bp	C20_20_20	0.987342	0
Recall	Bp	C20_20_20	0.974684	0
Recall	Bp	C20_20_20	0.962025	0.462292
Recall	Bp	C20_20_20	0.949367	0.515918
Recall	Bp	C20_20_20	0.936709	0.529388
Recall	Bp	C20_20_20	0.924051	0.52939
Recall	Bp	C20_20_20	0.911392	0.550998
Recall	Bp	C20_20_20	0.898734	0.550998
Recall	Bp	C20_20_20	0.886076	0.640097
Recall	Bp	C20_20_20	0.873418	0.657695
Recall	Bp	C20_20_20	0.860759	0.711465
Recall	Bp	C20_20_20	0.848101	0.790465
Recall	Bp	C20_20_20	0.835443	0.796642
Recall	Bp	C20_20_20	0.822785	0.835468
Recall	Bp	C20_20_20	0.810127	0.835468
Recall	Bp	C20_20_20	0.797468	0.839423
Recall	Bp	C20_20_20	0.78481	0.848995
Recall	Bp	C20_20_20	0.772152	0.851022
Recall	Bp	C20_20_20	0.759494	0.851382
Recall	Bp	C20_20_20	0.746835	0.852427
Recall	Bp	C20_20_20	0.734177	0.854826
Recall	Bp	C20_20_20	0.721519	0.855913
Recall	Bp	C20_20_20	0.708861	0.885103
Recall	Bp	C20_20_20	0.696203	0.896719
Recall	Bp	C20_20_20	0.683544	0.906649
Recall	Bp	C20_20_20	0.670886	0.915139
Recall	Bp	C20_20_20	0.658228	0.91966
Recall	Bp	C20_20_20	0.64557	0.929321
Recall	Bp	C20_20_20	0.632911	0.938547
Recall	Bp	C20_20_20	0.620253	0.943808
Recall	Bp	C20_20_20	0.607595	0.947533
Recall	Bp	C20_20_20	0.594937	0.950103
Recall	Bp	C20_20_20	0.582278	0.952321
Recall	Bp	C20_20_20	0.56962	0.95493
Recall	Bp	C20_20_20	0.556962	0.963253
Recall	Bp	C20_20_20	0.544304	0.979228
Recall	Bp	C20_20_20	0.531646	0.98097
Recall	Bp	C20_20_20	0.518987	0.988456
Recall	Bp	C20_20_20	0.506329	0.994261
Recall	Bp	C20_20_20	0.493671	0.998259
Recall	Bp	C20_20_20	0.481013	0.998487
Recall	Bp	C20_20_20	0.468354	0.999259
Recall	Bp	C20_20_20	0.455696	0.999754
Recall	Bp	C20_20_20	0.443038	0.99993
Recall	Bp	C20_20_20	0.43038	1
Recall	Bp	C20_20_20	0.417722	1
Recall	Bp	C20_20_20	0.405063	1
Recall	Bp	C20_20_20	0.392405	1
Recall	Bp	C20_20_20	0.379747	1
Recall	Bp	C20_20_20	0.367089	1
Recall	Bp	C20_20_20	0.35443	1
Recall	Bp	C20_20_20	0.341772	1
Recall	Bp	C20_20_20	0.329114	1
Recall	Bp	C20_20_20	0.316456	1
Recall	Bp	C20_20_20	0.303797	1
Recall	Bp	C20_20_20	0.291139	1
Recall	Bp	C20_20_20	0.278481	1
Recall	Bp	C20_20_20	0.265823	1
Recall	Bp	C20_20_20	0.253165	1
Recall	Bp	C20_20_20	0.240506	1
Recall	Bp	C20_20_20	0.227848	1
Recall	Bp	C20_20_20	0.21519	1
Recall	Bp	C20_20_20	0.202532	1
Recall	Bp	C20_20_20	0.189873	1
Recall	Bp	C20_20_20	0.177215	1
Recall	Bp	C20_20_20	0.164557	1
Recall	Bp	C20_20_20	0.151899	1
Recall	Bp	C20_20_20	0.139241	1
Recall	Bp	C20_20_20	0.126582	1
Recall	Bp	C20_20_20	0.113924	1
Recall	Bp	C20_20_20	0.101266	1
Recall	Bp	C20_20_20	0.0886076	1
Recall	Bp	C20_20_20	0.0759494	1
Recall	Bp	C20_20_20	0.0632911	1
Recall	Bp	C20_20_20	0.0506329	1
Recall	Bp	C20_20_20	0.0379747	1
Recall	Bp	C20_20_20	0.0253165	1
Recall	Bp	C20_20_20	0.0126582	1
Recall	Bp	C20_20_20	0	1
Recall	Nseg	C20_2_2	1	0
Recall	Nseg	C20_2_2	0.987342	0
Recall	Nseg	C20_2_2	0.974684	0
Recall	Nseg	C20_2_2	0.962025	0.2
Recall	Nseg	C20_2_2	0.949367	0.2
Recall	Nseg	C20_2_2	0.936709	0.214286
Recall	Nseg	C20_2_2	0.924051	0.222222
Recall	Nseg	C20_2_2	0.911392	0.272727
Recall	Nseg	C20_2_2	0.898734	0.444444
Recall	Nseg	C20_2_2	0.886076	0.454545
Recall	Nseg	C20_2_2	0.873418	0.46875
Recall	Nseg	C20_2_2	0.860759	0.46875
Recall	Nseg	C20_2_2	0.848101	0.470588
Recall	Nseg	C20_2_2	0.835443	0.5
Recall	Nseg	C20_2_2	0.822785	0.5
Recall	Nseg	C20_2_2	0.810127	0.521739
Recall	Nseg	C20_2_2	0.797468	0.545455
Recall	Nseg	C20_2_2	0.78481	0.555556
Recall	Nseg	C20_2_2	0.772152	0.595238
Recall	Nseg	C20_2_2	0.759494	0.595238
Recall	Nseg	C20_2_2	0.746835	0.636364
Recall	Nseg	C20_2_2	0.734177	0.666667
Recall	Nseg	C20_2_2	0.721519	0.666667
Recall	Nseg	C20_2_2	0.708861	0.722222
Recall	Nseg	C20_2_2	0.696203	0.736842
Recall	Nseg	C20_2_2	0.683544	0.763158
Recall	Nseg	C20_2_2	0.670886	0.764706
Recall	Nseg	C20_2_2	0.658228	0.766667
Recall	Nseg	C20_2_2	0.64557	0.766667
Recall	Nseg	C20_2_2	0.632911	0.772727
Recall	Nseg	C20_2_2	0.620253	0.8
Recall	Nseg	C20_2_2	0.607595	0.826087
Recall	Nseg	C20_2_2	0.594937	0.833333
Recall	Nseg	C20_2_2	0.582278	0.833333
Recall	Nseg	C20_2_2	0.56962	0.837838
Recall	Nseg	C20_2_2	0.556962	0.842105
Recall	Nseg	C20_2_2	0.544304	0.857143
Recall	Nseg	C20_2_2	0.531646	0.888889
Recall	Nseg	C20_2_2	0.518987	0.903226
Recall	Nseg	C20_2_2	0.506329	0.909091
Recall	Nseg	C20_2_2	0.493671	0.913043
Recall	Nseg	C20_2_2	0.481013	0.923077
Recall	Nseg	C20_2_2	0.468354	0.928571
Recall	Nseg	C20_2_2	0.455696	0.933333
Recall	Nseg	C20_2_2	0.443038	0.95
Recall	Nseg	C20_2_2	0.43038	0.954545
Recall	Nseg	C20_2_2	0.417722	0.966667
Recall	Nseg	C20_2_2	0.405063	1
Recall	Nseg	C20_2_2	0.392405	1
Recall	Nseg	C20_2_2	0.379747	1
Recall	Nseg	C20_2_2	0.367089	1
Recall	Nseg	C20_2_2	0.35443	1
Recall	Nseg	C20_2_2	0.341772	1
Recall	Nseg	C20_2_2	0.329114	1
Recall	Nseg	C20_2_2	0.316456	1
Recall	Nseg	C20_2_2	0.303797	1
Recall	Nseg	C20_2_2	0.291139	1
Recall	Nseg	C20_2_2	0.278481	1
Recall	Nseg	C20_2_2	0.265823	1
Recall	Nseg	C20_2_2	0.253165	1
Recall	Nseg	C20_2_2	0.240506	1
Recall	Nseg	C20_2_2	0.227848	1
Recall	Nseg	C20_2_2	0.21519	1
Recall	Nseg	C20_2_2	0.202532	1
Recall	Nseg	C20_2_2	0.189873	1
Recall	Nseg	C20_2_2	0.177215	1
Recall	Nseg	C20_2_2	0.164557	1
Recall	Nseg	C20_2_2	0.151899	1
Recall	Nseg	C20_2_2	0.139241	1
Recall	Nseg	C20_2_2	0.126582	1
Recall	Nseg	C20_2_2	0.113924	1
Recall	Nseg	C20_2_2	0.101266	1
Recall	Nseg	C20_2_2	0.0886076	1
Recall	Nseg	C20_2_2	0.0759494	1
Recall	Nseg	C20_2_2	0.0632911	1
Recall	Nseg	C20_2_2	0.0506329	1
Recall	Nseg	C20_2_2	0.0379747	1
Recall	Nseg	C20_2_2	0.0253165	1
Recall	Nseg	C20_2_2	0.0126582	1
Recall	Nseg	C20_2_2	0	1
Recall	Nseg	C20_15_10	1	0
Recall	Nseg	C20_15_10	0.987342	0
Recall	Nseg	C20_15_10	0.974684	0
Recall	Nseg	C20_15_10	0.962025	0.2
Recall	Nseg	C20_15_10	0.949367	0.214286
Recall	Nseg	C20_15_10	0.936709	0.222222
Recall	Nseg	C20_15_10	0.924051	0.243243
Recall	Nseg	C20_15_10	0.911392	0.272727
Recall	Nseg	C20_15_10	0.898734	0.375
Recall	Nseg	C20_15_10	0.886076	0.444444
Recall	Nseg	C20_15_10	0.873418	0.454545
Recall	Nseg	C20_15_10	0.860759	0.470588
Recall	Nseg	C20_15_10	0.848101	0.5
Recall	Nseg	C20_15_10	0.835443	0.5
Recall	Nseg	C20_15_10	0.822785	0.521739
Recall	Nseg	C20_15_10	0.810127	0.545455
Recall	Nseg	C20_15_10	0.797468	0.555556
Recall	Nseg	C20_15_10	0.78481	0.5625
Recall	Nseg	C20_15_10	0.772152	0.595238
Recall	Nseg	C20_15_10	0.759494	0.595238
Recall	Nseg	C20_15_10	0.746835	0.636364
Recall	Nseg	C20_15_10	0.734177	0.666667
Recall	Nseg	C20_15_10	0.721519	0.666667
Recall	Nseg	C20_15_10	0.708861	0.722222
Recall	Nseg	C20_15_10	0.696203	0.736842
Recall	Nseg	C20_15_10	0.683544	0.763158
Recall	Nseg	C20_15_10	0.670886	0.764706
Recall	Nseg	C20_15_10	0.658228	0.766667
Recall	Nseg	C20_15_10	0.64557	0.766667
Recall	Nseg	C20_15_10	0.632911	0.772727
Recall	Nseg	C20_15_10	0.620253	0.8
Recall	Nseg	C20_15_10	0.607595	0.826087
Recall	Nseg	C20_15_10	0.594937	0.833333
Recall	Nseg	C20_15_10	0.582278	0.833333
Recall	Nseg	C20_15_10	0.56962	0.842105
Recall	Nseg	C20_15_10	0.556962	0.857143
Recall	Nseg	C20_15_10	0.544304	0.866667
Recall	Nseg	C20_15_10	0.531646	0.888889
Recall	Nseg	C20_15_10	0.518987	0.903226
Recall	Nseg	C20_15_10	0.506329	0.909091
Recall	Nseg	C20_15_10	0.493671	0.913043
Recall	Nseg	C20_15_10	0.481013	0.923077
Recall	Nseg	C20_15_10	0.468354	0.928571
Recall	Nseg	C20_15_10	0.455696	0.933333
Recall	Nseg	C20_15_10	0.443038	0.95
Recall	Nseg	C20_15_10	0.43038	0.954545
Recall	Nseg	C20_15_10	0.417722	0.966667
Recall	Nseg	C20_15_10	0.405063	1
Recall	Nseg	C20_15_10	0.392405	1
Recall	Nseg	C20_15_10	0.379747	1
Recall	Nseg	C20_15_10	0.367089	1
Recall	Nseg	C20_15_10	0.35443	1
Recall	Nseg	C20_15_10	0.341772	1
Recall	Nseg	C20_15_10	0.329114	1
Recall	Nseg	C20_15_10	0.316456	1
Recall	Nseg	C20_15_10	0.303797	1
Recall	Nseg	C20_15_10	0.291139	1
Recall	Nseg	C20_15_10	0.278481	1
Recall	Nseg	C20_15_10	0.265823	1
Recall	Nseg	C20_15_10	0.253165	1
Recall	Nseg	C20_15_10	0.240506	1
Recall	Nseg	C20_15_10	0.227848	1
Recall	Nseg	C20_15_10	0.21519	1
Recall	Nseg	C20_15_10	0.202532	1
Recall	Nseg	C20_15_10	0.189873	1
Recall	Nseg	C20_15_10	0.177215	1
Recall	Nseg	C20_15_10	0.164557	1
Recall	Nseg	C20_15_10	0.151899	1
Recall	Nseg	C20_15_10	0.139241	1
Recall	Nseg	C20_15_10	0.126582	1
Recall	Nseg	C20_15_10	0.113924	1
Recall	Nseg	C20_15_10	0.101266	1
Recall	Nseg	C20_15_10	0.0886076	1
Recall	Nseg	C20_15_10	0.0759494	1
Recall	Nseg	C20_15_10	0.0632911	1
Recall	Nseg	C20_15_10	0.0506329	1
Recall	Nseg	C20_15_10	0.0379747	1
Recall	Nseg	C20_15_10	0.0253165	1
Recall	Nseg	C20_15_10	0.0126582	1
Recall	Nseg	C20_15_10	0	1
Recall	Nseg	C20_20_20	1	0
Recall	Nseg	C20_20_20	0.987342	0
Recall	Nseg	C20_20_20	0.974684	0
Recall	Nseg	C20_20_20	0.962025	0.2
Recall	Nseg	C20_20_20	0.949367	0.214286
Recall	Nseg	C20_20_20	0.936709	0.222222
Recall	Nseg	C20_20_20	0.924051	0.27027
Recall	Nseg	C20_20_20	0.911392	0.272727
Recall	Nseg	C20_20_20	0.898734	0.34375
Recall	Nseg	C20_20_20	0.886076	0.444444
Recall	Nseg	C20_20_20	0.873418	0.454545
Recall	Nseg	C20_20_20	0.860759	0.46875
Recall	Nseg	C20_20_20	0.848101	0.470588
Recall	Nseg	C20_20_20	0.835443	0.5
Recall	Nseg	C20_20_20	0.822785	0.5
Recall	Nseg	C20_20_20	0.810127	0.521739
Recall	Nseg	C20_20_20	0.797468	0.545455
Recall	Nseg	C20_20_20	0.78481	0.555556
Recall	Nseg	C20_20_20	0.772152	0.595238
Recall	Nseg	C20_20_20	0.759494	0.636364
Recall	Nseg	C20_20_20	0.746835	0.666667
Recall	Nseg	C20_20_20	0.734177	0.666667
Recall	Nseg	C20_20_20	0.721519	0.666667
Recall	Nseg	C20_20_20	0.708861	0.722222
Recall	Nseg	C20_20_20	0.696203	0.736842
Recall	Nseg	C20_20_20	0.683544	0.763158
Recall	Nseg	C20_20_20	0.670886	0.764706
Recall	Nseg	C20_20_20	0.658228	0.766667
Recall	Nseg	C20_20_20	0.64557	0.766667
Recall	Nseg	C20_20_20	0.632911	0.772727
Recall	Nseg	C20_20_20	0.620253	0.8
Recall	Nseg	C20_20_20	0.607595	0.826087
Recall	Nseg	C20_20_20	0.594937	0.833333
Recall	Nseg	C20_20_20	0.582278	0.833333
Recall	Nseg	C20_20_20	0.56962	0.842105
Recall	Nseg	C20_20_20	0.556962	0.857143
Recall	Nseg	C20_20_20	0.544304	0.863636
Recall	Nseg	C20_20_20	0.531646	0.866667
Recall	Nseg	C20_20_20	0.518987	0.888889
Recall	Nseg	C20_20_20	0.506329	0.909091
Recall	Nseg	C20_20_20	0.493671	0.913043
Recall	Nseg	C20_20_20	0.481013	0.923077
Recall	Nseg	C20_20_20	0.468354	0.928571
Recall	Nseg	C20_20_20	0.455696	0.933333
Recall	Nseg	C20_20_20	0.443038	0.95
Recall	Nseg	C20_20_20	0.43038	0.966667
Recall	Nseg	C20_20_20	0.417722	0.967742
Recall	Nseg	C20_20_20	0.405063	1
Recall	Nseg	C20_20_20	0.392405	1
Recall	Nseg	C20_20_20	0.379747	1
Recall	Nseg	C20_20_20	0.367089	1
Recall	Nseg	C20_20_20	0.35443	1
Recall	Nseg	C20_20_20	0.341772	1
Recall	Nseg	C20_20_20	0.329114	1
Recall	Nseg	C20_20_20	0.316456	1
Recall	Nseg	C20_20_20	0.303797	1
Recall	Nseg	C20_20_20	0.291139	1
Recall	Nseg	C20_20_20	0.278481	1
Recall	Nseg	C20_20_20	0.265823	1
Recall	Nseg	C20_20_20	0.253165	1
Recall	Nseg	C20_20_20	0.240506	1
Recall	Nseg	C20_20_20	0.227848	1
Recall	Nseg	C20_20_20	0.21519	1
Recall	Nseg	C20_20_20	0.202532	1
Recall	Nseg	C20_20_20	0.189873	1
Recall	Nseg	C20_20_20	0.177215	1
Recall	Nseg	C20_20_20	0.164557	1
Recall	Nseg	C20_20_20	0.151899	1
Recall	Nseg	C20_20_20	0.139241	1
Recall	Nseg	C20_20_20	0.126582	1
Recall	Nseg	C20_20_20	0.113924	1
Recall	Nseg	C20_20_20	0.101266	1
Recall	Nseg	C20_20_20	0.0886076	1
Recall	Nseg	C20_20_20	0.0759494	1
Recall	Nseg	C20_20_20	0.0632911	1
Recall	Nseg	C20_20_20	0.0506329	1
Recall	Nseg	C20_20_20	0.0379747	1
Recall	Nseg	C20_20_20	0.0253165	1
Recall	Nseg	C20_20_20	0.0126582	1
Recall	Nseg	C20_20_20	0	1
Recall	BreakPoint	C20_2_2	1	0
Recall	BreakPoint	C20_2_2	0.987342	0
Recall	BreakPoint	C20_2_2	0.974684	0
Recall	BreakPoint	C20_2_2	0.962025	0.0714286
Recall	BreakPoint	C20_2_2	0.949367	0.125
Recall	BreakPoint	C20_2_2	0.936709	0.142857
Recall	BreakPoint	C20_2_2	0.924051	0.153846
Recall	BreakPoint	C20_2_2	0.911392	0.2
Recall	BreakPoint	C20_2_2	0.898734	0.37037
Recall	BreakPoint	C20_2_2	0.886076	0.37037
Recall	BreakPoint	C20_2_2	0.873418	0.375
Recall	BreakPoint	C20_2_2	0.860759	0.375
Recall	BreakPoint	C20_2_2	0.848101	0.4
Recall	BreakPoint	C20_2_2	0.835443	0.419355
Recall	BreakPoint	C20_2_2	0.822785	0.419355
Recall	BreakPoint	C20_2_2	0.810127	0.4375
Recall	BreakPoint	C20_2_2	0.797468	0.478261
Recall	BreakPoint	C20_2_2	0.78481	0.5
Recall	BreakPoint	C20_2_2	0.772152	0.536585
Recall	BreakPoint	C20_2_2	0.759494	0.536585
Recall	BreakPoint	C20_2_2	0.746835	0.6
Recall	BreakPoint	C20_2_2	0.734177	0.6
Recall	BreakPoint	C20_2_2	0.721519	0.636364
Recall	BreakPoint	C20_2_2	0.708861	0.647059
Recall	BreakPoint	C20_2_2	0.696203	0.647059
Recall	BreakPoint	C20_2_2	0.683544	0.648649
Recall	BreakPoint	C20_2_2	0.670886	0.666667
Recall	BreakPoint	C20_2_2	0.658228	0.666667
Recall	BreakPoint	C20_2_2	0.64557	0.666667
Recall	BreakPoint	C20_2_2	0.632911	0.722222
Recall	BreakPoint	C20_2_2	0.620253	0.75
Recall	BreakPoint	C20_2_2	0.607595	0.75
Recall	BreakPoint	C20_2_2	0.594937	0.761905
Recall	BreakPoint	C20_2_2	0.582278	0.783784
Recall	BreakPoint	C20_2_2	0.56962	0.8
Recall	BreakPoint	C20_2_2	0.556962	0.818182
Recall	BreakPoint	C20_2_2	0.544304	0.823529
Recall	BreakPoint	C20_2_2	0.531646	0.833333
Recall	BreakPoint	C20_2_2	0.518987	0.83871
Recall	BreakPoint	C20_2_2	0.506329	0.857143
Recall	BreakPoint	C20_2_2	0.493671	0.863636
Recall	BreakPoint	C20_2_2	0.481013	0.866667
Recall	BreakPoint	C20_2_2	0.468354	0.871795
Recall	BreakPoint	C20_2_2	0.455696	0.882353
Recall	BreakPoint	C20_2_2	0.443038	0.9
Recall	BreakPoint	C20_2_2	0.43038	0.9
Recall	BreakPoint	C20_2_2	0.417722	0.909091
Recall	BreakPoint	C20_2_2	0.405063	0.933333
Recall	BreakPoint	C20_2_2	0.392405	1
Recall	BreakPoint	C20_2_2	0.379747	1
Recall	BreakPoint	C20_2_2	0.367089	1
Recall	BreakPoint	C20_2_2	0.35443	1
Recall	BreakPoint	C20_2_2	0.341772	1
Recall	BreakPoint	C20_2_2	0.329114	1
Recall	BreakPoint	C20_2_2	0.316456	1
Recall	BreakPoint	C20_2_2	0.303797	1
Recall	BreakPoint	C20_2_2	0.291139	1
Recall	BreakPoint	C20_2_2	0.278481	1
Recall	BreakPoint	C20_2_2	0.265823	1
Recall	BreakPoint	C20_2_2	0.253165	1
Recall	BreakPoint	C20_2_2	0.240506	1
Recall	BreakPoint	C20_2_2	0.227848	1
Recall	BreakPoint	C20_2_2	0.21519	1
Recall	BreakPoint	C20_2_2	0.202532	1
Recall	BreakPoint	C20_2_2	0.189873	1
Recall	BreakPoint	C20_2_2	0.177215	1
Recall	BreakPoint	C20_2_2	0.164557	1
Recall	BreakPoint	C20_2_2	0.151899	1
Recall	BreakPoint	C20_2_2	0.139241	1
Recall	BreakPoint	C20_2_2	0.126582	1
Recall	BreakPoint	C20_2_2	0.113924	1
Recall	BreakPoint	C20_2_2	0.101266	1
Recall	BreakPoint	C20_2_2	0.0886076	1
Recall	BreakPoint	C20_2_2	0.0759494	1
Recall	BreakPoint	C20_2_2	0.0632911	1
Recall	BreakPoint	C20_2_2	0.0506329	1
Recall	BreakPoint	C20_2_2	0.0379747	1
Recall	BreakPoint	C20_2_2	0.0253165	1
Recall	BreakPoint	C20_2_2	0.0126582	1
Recall	BreakPoint	C20_2_2	0	1
Recall	BreakPoint	C20_15_10	1	0
Recall	BreakPoint	C20_15_10	0.987342	0
Recall	BreakPoint	C20_15_10	0.974684	0
Recall	BreakPoint	C20_15_10	0.962025	0.125
Recall	BreakPoint	C20_15_10	0.949367	0.142857
Recall	BreakPoint	C20_15_10	0.936709	0.153846
Recall	BreakPoint	C20_15_10	0.924051	0.2
Recall	BreakPoint	C20_15_10	0.911392	0.216216
Recall	BreakPoint	C20_15_10	0.898734	0.290323
Recall	BreakPoint	C20_15_10	0.886076	0.37037
Recall	BreakPoint	C20_15_10	0.873418	0.37037
Recall	BreakPoint	C20_15_10	0.860759	0.375
Recall	BreakPoint	C20_15_10	0.848101	0.375
Recall	BreakPoint	C20_15_10	0.835443	0.4
Recall	BreakPoint	C20_15_10	0.822785	0.4375
Recall	BreakPoint	C20_15_10	0.810127	0.478261
Recall	BreakPoint	C20_15_10	0.797468	0.5
Recall	BreakPoint	C20_15_10	0.78481	0.536585
Recall	BreakPoint	C20_15_10	0.772152	0.536585
Recall	BreakPoint	C20_15_10	0.759494	0.548387
Recall	BreakPoint	C20_15_10	0.746835	0.6
Recall	BreakPoint	C20_15_10	0.734177	0.6
Recall	BreakPoint	C20_15_10	0.721519	0.636364
Recall	BreakPoint	C20_15_10	0.708861	0.647059
Recall	BreakPoint	C20_15_10	0.696203	0.647059
Recall	BreakPoint	C20_15_10	0.683544	0.648649
Recall	BreakPoint	C20_15_10	0.670886	0.666667
Recall	BreakPoint	C20_15_10	0.658228	0.666667
Recall	BreakPoint	C20_15_10	0.64557	0.666667
Recall	BreakPoint	C20_15_10	0.632911	0.722222
Recall	BreakPoint	C20_15_10	0.620253	0.75
Recall	BreakPoint	C20_15_10	0.607595	0.75
Recall	BreakPoint	C20_15_10	0.594937	0.761905
Recall	BreakPoint	C20_15_10	0.582278	0.8
Recall	BreakPoint	C20_15_10	0.56962	0.818182
Recall	BreakPoint	C20_15_10	0.556962	0.823529
Recall	BreakPoint	C20_15_10	0.544304	0.833333
Recall	BreakPoint	C20_15_10	0.531646	0.83871
Recall	BreakPoint	C20_15_10	0.518987	0.857143
Recall	BreakPoint	C20_15_10	0.506329	0.857143
Recall	BreakPoint	C20_15_10	0.493671	0.863636
Recall	BreakPoint	C20_15_10	0.481013	0.866667
Recall	BreakPoint	C20_15_10	0.468354	0.871795
Recall	BreakPoint	C20_15_10	0.455696	0.882353
Recall	BreakPoint	C20_15_10	0.443038	0.9
Recall	BreakPoint	C20_15_10	0.43038	0.9
Recall	BreakPoint	C20_15_10	0.417722	0.909091
Recall	BreakPoint	C20_15_10	0.405063	0.933333
Recall	BreakPoint	C20_15_10	0.392405	1
Recall	BreakPoint	C20_15_10	0.379747	1
Recall	BreakPoint	C20_15_10	0.367089	1
Recall	BreakPoint	C20_15_10	0.35443	1
Recall	BreakPoint	C20_15_10	0.341772	1
Recall	BreakPoint	C20_15_10	0.329114	1
Recall	BreakPoint	C20_15_10	0.316456	1
Recall	BreakPoint	C20_15_10	0.303797	1
Recall	BreakPoint	C20_15_10	0.291139	1
Recall	BreakPoint	C20_15_10	0.278481	1
Recall	BreakPoint	C20_15_10	0.265823	1
Recall	BreakPoint	C20_15_10	0.253165	1
Recall	BreakPoint	C20_15_10	0.240506	1
Recall	BreakPoint	C20_15_10	0.227848	1
Recall	BreakPoint	C20_15_10	0.21519	1
Recall	BreakPoint	C20_15_10	0.202532	1
Recall	BreakPoint	C20_15_10	0.189873	1
Recall	BreakPoint	C20_15_10	0.177215	1
Recall	BreakPoint	C20_15_10	0.164557	1
Recall	BreakPoint	C20_15_10	0.151899	1
Recall	BreakPoint	C20_15_10	0.139241	1
Recall	BreakPoint	C20_15_10	0.126582	1
Recall	BreakPoint	C20_15_10	0.113924	1
Recall	BreakPoint	C20_15_10	0.101266	1
Recall	BreakPoint	C20_15_10	0.0886076	1
Recall	BreakPoint	C20_15_10	0.0759494	1
Recall	BreakPoint	C20_15_10	0.0632911	1
Recall	BreakPoint	C20_15_10	0.0506329	1
Recall	BreakPoint	C20_15_10	0.0379747	1
Recall	BreakPoint	C20_15_10	0.0253165	1
Recall	BreakPoint	C20_15_10	0.0126582	1
Recall	BreakPoint	C20_15_10	0	1
Recall	BreakPoint	C20_20_20	1	0
Recall	BreakPoint	C20_20_20	0.987342	0
Recall	BreakPoint	C20_20_20	0.974684	0
Recall	BreakPoint	C20_20_20	0.962025	0.125
Recall	BreakPoint	C20_20_20	0.949367	0.142857
Recall	BreakPoint	C20_20_20	0.936709	0.153846
Recall	BreakPoint	C20_20_20	0.924051	0.2
Recall	BreakPoint	C20_20_20	0.911392	0.216216
Recall	BreakPoint	C20_20_20	0.898734	0.258065
Recall	BreakPoint	C20_20_20	0.886076	0.37037
Recall	BreakPoint	C20_20_20	0.873418	0.37037
Recall	BreakPoint	C20_20_20	0.860759	0.375
Recall	BreakPoint	C20_20_20	0.848101	0.375
Recall	BreakPoint	C20_20_20	0.835443	0.4
Recall	BreakPoint	C20_20_20	0.822785	0.419355
Recall	BreakPoint	C20_20_20	0.810127	0.4375
Recall	BreakPoint	C20_20_20	0.797468	0.478261
Recall	BreakPoint	C20_20_20	0.78481	0.5
Recall	BreakPoint	C20_20_20	0.772152	0.536585
Recall	BreakPoint	C20_20_20	0.759494	0.6
Recall	BreakPoint	C20_20_20	0.746835	0.6
Recall	BreakPoint	C20_20_20	0.734177	0.634146
Recall	BreakPoint	C20_20_20	0.721519	0.636364
Recall	BreakPoint	C20_20_20	0.708861	0.647059
Recall	BreakPoint	C20_20_20	0.696203	0.647059
Recall	BreakPoint	C20_20_20	0.683544	0.648649
Recall	BreakPoint	C20_20_20	0.670886	0.666667
Recall	BreakPoint	C20_20_20	0.658228	0.666667
Recall	BreakPoint	C20_20_20	0.64557	0.666667
Recall	BreakPoint	C20_20_20	0.632911	0.722222
Recall	BreakPoint	C20_20_20	0.620253	0.75
Recall	BreakPoint	C20_20_20	0.607595	0.75
Recall	BreakPoint	C20_20_20	0.594937	0.761905
Recall	BreakPoint	C20_20_20	0.582278	0.8
Recall	BreakPoint	C20_20_20	0.56962	0.818182
Recall	BreakPoint	C20_20_20	0.556962	0.818182
Recall	BreakPoint	C20_20_20	0.544304	0.823529
Recall	BreakPoint	C20_20_20	0.531646	0.833333
Recall	BreakPoint	C20_20_20	0.518987	0.857143
Recall	BreakPoint	C20_20_20	0.506329	0.857143
Recall	BreakPoint	C20_20_20	0.493671	0.863636
Recall	BreakPoint	C20_20_20	0.481013	0.866667
Recall	BreakPoint	C20_20_20	0.468354	0.871795
Recall	BreakPoint	C20_20_20	0.455696	0.882353
Recall	BreakPoint	C20_20_20	0.443038	0.9
Recall	BreakPoint	C20_20_20	0.43038	0.9
Recall	BreakPoint	C20_20_20	0.417722	0.903226
Recall	BreakPoint	C20_20_20	0.405063	0.933333
Recall	BreakPoint	C20_20_20	0.392405	1
Recall	BreakPoint	C20_20_20	0.379747	1
Recall	BreakPoint	C20_20_20	0.367089	1
Recall	BreakPoint	C20_20_20	0.35443	1
Recall	BreakPoint	C20_20_20	0.341772	1
Recall	BreakPoint	C20_20_20	0.329114	1
Recall	BreakPoint	C20_20_20	0.316456	1
Recall	BreakPoint	C20_20_20	0.303797	1
Recall	BreakPoint	C20_20_20	0.291139	1
Recall	BreakPoint	C20_20_20	0.278481	1
Recall	BreakPoint	C20_20_20	0.265823	1
Recall	BreakPoint	C20_20_20	0.253165	1
Recall	BreakPoint	C20_20_20	0.240506	1
Recall	BreakPoint	C20_20_20	0.227848	1
Recall	BreakPoint	C20_20_20	0.21519	1
Recall	BreakPoint	C20_20_20	0.202532	1
Recall	BreakPoint	C20_20_20	0.189873	1
Recall	BreakPoint	C20_20_20	0.177215	1
Recall	BreakPoint	C20_20_20	0.164557	1
Recall	BreakPoint	C20_20_20	0.151899	1
Recall	BreakPoint	C20_20_20	0.139241	1
Recall	BreakPoint	C20_20_20	0.126582	1
Recall	BreakPoint	C20_20_20	0.113924	1
Recall	BreakPoint	C20_20_20	0.101266	1
Recall	BreakPoint	C20_20_20	0.0886076	1
Recall	BreakPoint	C20_20_20	0.0759494	1
Recall	BreakPoint	C20_20_20	0.0632911	1
Recall	BreakPoint	C20_20_20	0.0506329	1
Recall	BreakPoint	C20_20_20	0.0379747	1
Recall	BreakPoint	C20_20_20	0.0253165	1
Recall	BreakPoint	C20_20_20	0.0126582	1
Recall	BreakPoint	C20_20_20	0	1

## Sheet: S15a
sample	AA	AR
CAKI-2	0.965553	0.931933
GBM39	0.844086	0.844086
H460	0.904367	0.904367
HCC827	0.0539417	0.462685
HK301	0.607638	0.622672
K562	0.38868	0.652122
T47D	0.684278	0.841632

## Sheet: S15b
sample	AA	AA+AR
CAKI-2	25	33
GBM39	6	6
H460	8	10
HCC827	18	21
HK301	16	18
K562	30	55
T47D	2	2
